# Supplementary material for: Causal link between gut microbiota and four types of pancreatitis: a genetic association and bidirectional Mendelian randomization study
Source: Front Microbiol. 2023 Nov 23;14:1290202. doi: 10.3389/fmicb.2023.1290202 (PMC10702359; doi:10.3389/fmicb.2023.1290202)
Supplement: Supplementary file 1 [file Table_1.XLSX]

## Sheet: Supplementary Table S1
Table S1Instrumental variables(selected SNPs) used in MR analysis of the association between gut microbiota and four types of pancreatitis.
gut microbiota id.exposure	outcome	SNP	effect_allele.exposure	other_allele.exposure	effect_allele.outcome	other_allele.outcome	beta.exposure	beta.outcome	eaf.exposure	eaf.outcome	chr	pos	se.outcome	chr.exposure	pos.exposure	se.exposure	pval.exposure	R2	F
ebi-a-GCST90016985	Acute pancreatiti	rs10810043	G	A	G	A	-0.0515518	-0.0219	0.6103	0.6645	9	13799809	0.0283	9	13799809	0.0115923	9.27428e-06	0.00138048	19.7737
ebi-a-GCST90016985	Acute pancreatiti	rs11077359	C	T	C	T	0.0645443	0.0069	0.8002	0.8297	17	76343961	0.0357	17	76343961	0.0148833	9.63607e-06	0.00131289	18.8043
ebi-a-GCST90016985	Acute pancreatiti	rs11080344	C	T	C	T	0.0516921	0.001	0.4742	0.4449	17	26104511	0.0266	17	26104511	0.0113054	4.78696e-06	0.00145923	20.9033
ebi-a-GCST90016985	Acute pancreatiti	rs13247359	G	A	G	A	0.051211	0.0382	0.4801	0.4457	7	76357726	0.0268	7	76357726	0.0113031	7.32605e-06	0.00143282	20.5244
ebi-a-GCST90016985	Acute pancreatiti	rs13394391	C	T	C	T	-0.0709302	-0.0137	0.16	0.1536	2	240727657	0.0369	2	240727657	0.0150918	2.20318e-06	0.00154167	22.0861
ebi-a-GCST90016985	Acute pancreatiti	rs178271	C	T	C	T	-0.145257	-0.0499	0.9473	0.9832	22	21331556	0.1053	22	21331556	0.0294239	7.81088e-07	0.00170066	24.3676
ebi-a-GCST90016985	Acute pancreatiti	rs4575475	A	G	A	G	-0.0619514	-0.0751	0.7634	0.7705	14	99141751	0.0317	14	99141751	0.0137787	7.04288e-06	0.00141109	20.2127
ebi-a-GCST90016985	Acute pancreatiti	rs7521171	A	G	A	G	0.0596434	-0.0042	0.662	0.6894	1	149998497	0.0289	1	149998497	0.0129279	4.32245e-06	0.00148561	21.2818
ebi-a-GCST90016985	Acute pancreatiti	rs8100692	T	C	T	C	0.0577411	0.0303	0.4274	0.5579	19	40032132	0.0267	19	40032132	0.0113476	4.16457e-07	0.00180659	25.8882
ebi-a-GCST90016999	Acute pancreatiti	rs10147907	T	G	T	G	0.172263	0.0864	0.0686	0.07874	14	89484373	0.0503	14	89484373	0.039601	8.27237e-06	0.00132093	18.9196
ebi-a-GCST90016999	Acute pancreatiti	rs11818408	G	A	G	A	0.10585	0.0194	0.4771	0.3962	10	96758467	0.0272	10	96758467	0.0237114	8.20012e-06	0.00139106	19.9254
ebi-a-GCST90016999	Acute pancreatiti	rs11876297	T	C	T	C	0.131469	0.0477	0.2157	0.2836	18	45753272	0.0301	18	45753272	0.0281712	2.66557e-06	0.00152005	21.7759
ebi-a-GCST90016999	Acute pancreatiti	rs151257695	A	G	A	G	0.20951	0.0366	0.0805	0.0709	7	73043561	0.0516	7	73043561	0.0454847	3.09678e-06	0.00148087	21.2138
ebi-a-GCST90016999	Acute pancreatiti	rs1768152	C	T	C	T	-0.139489	-0.0271	0.8628	0.8952	3	39604954	0.0435	3	39604954	0.0316186	8.70062e-06	0.00135858	19.4596
ebi-a-GCST90016999	Acute pancreatiti	rs2733072	G	A	G	A	0.109644	-0.001	0.4652	0.5031	8	5433699	0.0267	8	5433699	0.0228306	1.49091e-06	0.0016096	23.0608
ebi-a-GCST90016999	Acute pancreatiti	rs3771393	T	C	T	C	-0.130842	-0.0185	0.7157	0.806	2	71145246	0.0334	2	71145246	0.0266671	7.37904e-07	0.00167994	24.0703
ebi-a-GCST90016999	Acute pancreatiti	rs6934739	A	G	A	G	0.111463	0.0262	0.2952	0.3325	6	39940437	0.0281	6	39940437	0.0252788	9.75326e-06	0.00135719	19.4396
ebi-a-GCST90016999	Acute pancreatiti	rs7104872	G	A	G	A	0.138612	0.0274	0.1779	0.1102	11	115165111	0.0426	11	115165111	0.0291906	2.73149e-06	0.00157367	22.5452
ebi-a-GCST90017045	Acute pancreatiti	rs111509883	T	C	T	C	0.171131	0.0052	0.0845	0.1114	19	639161	0.0427	19	639161	0.0347624	1.24388e-06	0.00169116	24.2313
ebi-a-GCST90017045	Acute pancreatiti	rs11685699	C	T	C	T	-0.141357	0.0815	0.0825	0.07784	2	11232685	0.0497	2	11232685	0.0295665	2.02554e-06	0.00159523	22.8546
ebi-a-GCST90017045	Acute pancreatiti	rs117271932	A	G	A	G	0.208089	-0.051	0.0467	0.05637	22	44236460	0.0575	22	44236460	0.0440393	2.81722e-06	0.0015582	22.3232
ebi-a-GCST90017045	Acute pancreatiti	rs12648235	T	C	T	C	0.0785902	-0.0292	0.1571	0.2369	4	161115744	0.0314	4	161115744	0.0177676	7.39078e-06	0.00136574	19.5622
ebi-a-GCST90017045	Acute pancreatiti	rs1304512	G	A	G	A	0.0761593	-0.023	0.2187	0.2719	5	63736025	0.0299	5	63736025	0.0165885	5.29078e-06	0.00147121	21.0752
ebi-a-GCST90017045	Acute pancreatiti	rs2104588	C	T	C	T	-0.105558	-0.0306	0.8807	0.9437	10	12497581	0.0578	10	12497581	0.023773	8.1298e-06	0.00137625	19.713
ebi-a-GCST90017045	Acute pancreatiti	rs2495052	A	G	A	G	0.0838978	0.0425	0.1789	0.1481	1	14161251	0.0375	1	14161251	0.0188523	8.9714e-06	0.00138246	19.8021
ebi-a-GCST90017045	Acute pancreatiti	rs2683313	G	A	G	A	0.0724576	-0.0596	0.6918	0.6858	8	19115604	0.0286	8	19115604	0.0151603	1.68896e-06	0.00159419	22.8398
ebi-a-GCST90017045	Acute pancreatiti	rs4968431	G	T	G	T	0.0640113	-0.0247	0.3638	0.366	17	59421778	0.0278	17	59421778	0.0144162	8.5844e-06	0.00137624	19.7129
ebi-a-GCST90017045	Acute pancreatiti	rs7237249	C	T	C	T	-0.0823764	0.0161	0.1352	0.1879	18	71992502	0.0339	18	71992502	0.0182126	8.93305e-06	0.00142798	20.4551
ebi-a-GCST90017045	Acute pancreatiti	rs72815774	T	C	T	C	-0.176186	0.0584	0.0706	0.05993	2	91954502	0.0592	2	91954502	0.0393068	8.78294e-06	0.00140243	20.0885
ebi-a-GCST90017045	Acute pancreatiti	rs746764	T	C	T	C	-0.0915771	0.0182	0.173	0.2143	20	21470713	0.0324	20	21470713	0.0193245	2.04e-06	0.00156732	22.4541
ebi-a-GCST90017045	Acute pancreatiti	rs7976209	T	C	T	C	-0.0870786	0.012	0.167	0.1549	12	1794470	0.0366	12	1794470	0.0197951	7.2835e-06	0.00135083	19.3485
ebi-a-GCST90017045	Acute pancreatiti	rs9428102	A	G	A	G	-0.0778845	0.0212	0.2366	0.2178	1	118852817	0.032	1	118852817	0.0176068	4.61732e-06	0.00136593	19.565
ebi-a-GCST90017045	Acute pancreatiti	rs9613013	G	A	G	A	0.0917591	0.034	0.1451	0.1229	22	26152738	0.0405	22	26152738	0.0202697	6.10408e-06	0.00143042	20.49
ebi-a-GCST90017050	Acute pancreatiti	rs10829821	T	C	T	C	-0.097606	0.0375	0.0855	0.09025	10	132652504	0.0465	10	132651293	0.0216072	3.47144e-06	0.00142436	20.4031
ebi-a-GCST90017050	Acute pancreatiti	rs116969552	A	G	A	G	-0.166823	0.0597	0.0358	0.02883	10	128214403	0.08	10	128214403	0.0376681	9.15946e-06	0.00136915	19.6112
ebi-a-GCST90017050	Acute pancreatiti	rs11992182	A	C	A	C	0.0625299	0.0118	0.2883	0.2226	8	79766499	0.0318	8	79766499	0.0137876	4.64836e-06	0.00143567	20.5654
ebi-a-GCST90017050	Acute pancreatiti	rs2548459	C	T	C	T	0.0554866	-0.0522	0.4702	0.4088	19	49209339	0.0269	19	49209339	0.0122755	6.40206e-06	0.00142613	20.4285
ebi-a-GCST90017050	Acute pancreatiti	rs35362464	C	A	C	A	0.0720077	-0.0202	0.1511	0.1405	4	36478011	0.0382	4	36478011	0.0165387	8.99146e-06	0.00132331	18.9537
ebi-a-GCST90017050	Acute pancreatiti	rs61060922	T	G	T	G	0.15913	-0.0321	0.0447	0.03347	16	72136154	0.0742	16	72136154	0.0322283	1.08648e-06	0.00170126	24.3763
ebi-a-GCST90017050	Acute pancreatiti	rs663262	C	T	C	T	0.13498	-0.0155	0.9483	0.9669	11	86179076	0.0748	11	86179076	0.0310715	3.39414e-06	0.00131742	18.8692
ebi-a-GCST90017050	Acute pancreatiti	rs67479537	T	C	T	C	0.118994	-0.0026	0.0795	0.04786	19	10115515	0.0626	19	10115515	0.026487	9.30208e-06	0.00140882	20.1801
ebi-a-GCST90017050	Acute pancreatiti	rs71414120	T	G	T	G	0.200894	-0.0067	0.0765	0.05107	14	56938952	0.0605	14	56938952	0.0406434	1.07696e-06	0.00170488	24.4283
ebi-a-GCST90017050	Acute pancreatiti	rs72991535	T	G	T	G	0.135604	-0.1293	0.0596	0.0354	18	76018244	0.0731	18	76018244	0.0295174	4.9537e-06	0.00147309	21.1022
ebi-a-GCST90017050	Acute pancreatiti	rs73176030	T	C	T	C	0.058665	-0.0446	0.3181	0.2722	7	101271282	0.0298	7	101271282	0.013208	7.28887e-06	0.00137711	19.7253
ebi-a-GCST90017050	Acute pancreatiti	rs77193512	A	G	A	G	0.0736533	-0.04	0.167	0.2476	11	40289063	0.0307	11	40289063	0.0153163	1.29587e-06	0.00161383	23.1215
ebi-a-GCST90017050	Acute pancreatiti	rs792058	G	A	G	A	0.0554234	-0.0215	0.4274	0.4363	2	5548605	0.0269	2	5548605	0.0125423	8.57946e-06	0.00136308	19.5241
ebi-a-GCST90017050	Acute pancreatiti	rs79968172	G	A	G	A	0.11614	-0.0603	0.0557	0.05883	1	240503826	0.0564	1	240503826	0.0243083	1.66054e-06	0.0015931	22.8241
ebi-a-GCST90017050	Acute pancreatiti	rs9555756	A	C	A	C	-0.0804138	0.0543	0.1243	0.08432	13	111703249	0.0476	13	111703249	0.0176692	7.10133e-06	0.00144571	20.7094
ebi-a-GCST90017055	Acute pancreatiti	rs10976229	T	G	T	G	0.095976	-0.0125	0.1412	0.1294	9	7317307	0.0395	9	7317307	0.0214554	7.04482e-06	0.00139678	20.0074
ebi-a-GCST90017055	Acute pancreatiti	rs11961899	G	A	G	A	-0.0707825	-0.0213	0.2714	0.2787	6	132887921	0.0296	6	132887921	0.0161381	9.18015e-06	0.0013429	19.2347
ebi-a-GCST90017055	Acute pancreatiti	rs12125734	G	T	G	T	0.133972	-0.0156	0.0865	0.0934	1	103732214	0.0456	1	103732214	0.0257416	2.09426e-07	0.00188981	27.083
ebi-a-GCST90017055	Acute pancreatiti	rs2248146	T	C	T	C	0.0689452	-0.0089	0.3221	0.3446	7	24791998	0.0279	7	24791998	0.0153649	8.19993e-06	0.00140546	20.132
ebi-a-GCST90017055	Acute pancreatiti	rs3800154	A	C	A	C	-0.0797959	-0.0226	0.2207	0.2648	6	2119329	0.0302	6	2119329	0.0177639	6.11575e-06	0.00140849	20.1755
ebi-a-GCST90017055	Acute pancreatiti	rs511258	G	A	G	A	-0.0757474	0.0723	0.2634	0.1867	3	169966722	0.034	3	169966722	0.0162475	4.52054e-06	0.001517	21.7321
ebi-a-GCST90017055	Acute pancreatiti	rs550351	A	C	A	C	0.078587	-0.0271	0.4404	0.4247	1	18676399	0.0268	1	18676399	0.018003	9.43127e-06	0.0013302	19.0525
ebi-a-GCST90017055	Acute pancreatiti	rs6769553	A	G	A	G	0.0849743	-0.0705	0.2843	0.2615	3	54427795	0.0301	3	54427795	0.0157451	7.91061e-08	0.00203181	29.1222
ebi-a-GCST90017055	Acute pancreatiti	rs7569771	A	G	A	G	-0.075914	-0.0094	0.2167	0.2483	2	239846337	0.0308	2	239846337	0.0170308	8.1197e-06	0.00138692	19.8661
ebi-a-GCST90017055	Acute pancreatiti	rs872501	G	A	G	A	0.116125	-0.1293	0.1272	0.0995	8	139253064	0.0499	8	139253064	0.025946	5.80805e-06	0.00139825	20.0286
ebi-a-GCST90017055	Acute pancreatiti	rs9818949	T	G	T	G	-0.0859927	0.0238	0.7813	0.7965	3	197683751	0.0334	3	197683751	0.0188671	5.38828e-06	0.00144999	20.7707
ebi-a-GCST90017069	Acute pancreatiti	rs10409783	G	A	G	A	-0.0950828	0.0404	0.7167	0.7097	19	4555786	0.0296	19	4555786	0.0211239	7.69591e-06	0.00141424	20.2579
ebi-a-GCST90017069	Acute pancreatiti	rs12440440	A	G	A	G	0.0901934	-0.041	0.3091	0.3422	15	34041896	0.0279	15	34041896	0.0190582	2.62869e-06	0.00156311	22.3937
ebi-a-GCST90017069	Acute pancreatiti	rs16894137	C	T	C	T	-0.122792	-0.0013	0.1431	0.1295	8	96946291	0.0393	8	96946291	0.0263047	2.71181e-06	0.00152088	21.7878
ebi-a-GCST90017069	Acute pancreatiti	rs35156985	T	C	T	C	-0.155709	-0.0202	0.0636	0.04205	7	99451715	0.0665	7	99451715	0.0348085	8.05954e-06	0.00139679	20.0077
ebi-a-GCST90017069	Acute pancreatiti	rs4492265	G	A	G	A	0.0905757	-0.0044	0.6899	0.6955	7	13523683	0.029	7	13523683	0.0191658	2.40924e-06	0.00155874	22.331
ebi-a-GCST90017069	Acute pancreatiti	rs8901	C	T	C	T	0.0934594	-0.0553	0.3708	0.2935	17	74267010	0.0291	17	74267010	0.0186813	6.07002e-07	0.00174644	25.0248
ebi-a-GCST90016934	Chronic pancreatitis	rs112893842	T	C	T	C	0.110761	0.0407	0.0974	0.08955	9	8786663	0.0615	9	8786663	0.0232545	2.7503e-06	0.00158326	22.6829
ebi-a-GCST90016934	Chronic pancreatitis	rs1582238	C	T	C	T	-0.0801923	0.0191	0.6282	0.6407	1	118723685	0.0363	1	118723685	0.0167061	1.692e-06	0.00160804	23.0385
ebi-a-GCST90016934	Chronic pancreatitis	rs17051335	C	T	C	T	-0.134314	-0.0039	0.0795	0.1022	4	122202910	0.057	4	122202910	0.0292201	4.58121e-06	0.00147476	21.1261
ebi-a-GCST90016934	Chronic pancreatitis	rs1908593	T	C	T	C	0.070223	0.0087	0.5378	0.5592	18	59026148	0.0354	18	59026148	0.0156601	7.85905e-06	0.00140359	20.1052
ebi-a-GCST90016934	Chronic pancreatitis	rs4344384	T	G	T	G	-0.0708803	-0.0673	0.5258	0.5041	10	66407366	0.0348	10	66407366	0.0156121	5.86017e-06	0.00143875	20.6095
ebi-a-GCST90016934	Chronic pancreatitis	rs4677103	A	G	A	G	0.0977203	0.0206	0.171	0.181	3	72207794	0.046	3	72207794	0.0197033	9.42193e-07	0.00171643	24.5941
ebi-a-GCST90016934	Chronic pancreatitis	rs540220	C	T	C	T	0.123954	0.1039	0.9404	0.9112	9	93331308	0.0611	9	93331308	0.0289814	9.48135e-06	0.00127705	18.2903
ebi-a-GCST90016934	Chronic pancreatitis	rs55658617	T	C	T	C	0.177314	-0.0029	0.0696	0.035	21	41811003	0.0964	21	41811003	0.0361844	1.40608e-06	0.0016757	24.0095
ebi-a-GCST90016934	Chronic pancreatitis	rs72731813	C	T	C	T	-0.149751	0.0247	0.0815	0.04875	4	147414743	0.0817	4	147414743	0.0293415	2.75778e-07	0.00181747	26.0444
ebi-a-GCST90016934	Chronic pancreatitis	rs9608282	T	G	T	G	0.139014	0.1598	0.0656	0.03374	22	24804081	0.0977	22	24804081	0.0299429	4.60829e-06	0.00150438	21.5511
ebi-a-GCST90016934	Chronic pancreatitis	rs9725395	A	G	A	G	-0.138357	-0.1059	0.0875	0.1148	1	85205632	0.0549	1	85205632	0.0295185	3.41374e-06	0.00153331	21.9661
ebi-a-GCST90016969	Chronic pancreatitis	rs11155559	T	C	T	C	0.0956023	-0.0072	0.0954	0.0916	6	148601905	0.0603	6	148601905	0.0212961	8.91908e-06	0.00140672	20.15
ebi-a-GCST90016969	Chronic pancreatitis	rs113258194	A	G	A	G	0.098992	0.1156	0.1024	0.09597	2	180029855	0.0589	2	180020849	0.0214121	7.31122e-06	0.00149182	21.3708
ebi-a-GCST90016969	Chronic pancreatitis	rs12909713	C	T	C	T	-0.0550716	-0.018	0.4692	0.4888	15	87145913	0.0347	15	87145913	0.0120039	4.94527e-06	0.00146911	21.045
ebi-a-GCST90016969	Chronic pancreatitis	rs13242616	C	T	C	T	0.0583747	0.015	0.6302	0.6747	7	122021518	0.0375	7	122021518	0.0123176	2.29018e-06	0.00156746	22.4562
ebi-a-GCST90016969	Chronic pancreatitis	rs199035	G	A	G	A	0.0559495	0.0059	0.5089	0.5554	6	23435415	0.0351	6	23435415	0.0119716	3.00296e-06	0.00152443	21.8387
ebi-a-GCST90016969	Chronic pancreatitis	rs2276875	A	G	A	G	-0.0697176	-0.0405	0.2545	0.2603	4	5730954	0.0403	4	5730954	0.0139537	4.65029e-07	0.00174193	24.96
ebi-a-GCST90016969	Chronic pancreatitis	rs2428166	G	A	G	A	-0.165859	-0.0167	0.0487	0.01425	6	110831148	0.1529	6	110831148	0.0337309	8.50883e-07	0.00168722	24.1747
ebi-a-GCST90016969	Chronic pancreatitis	rs35177866	A	G	A	G	0.0917125	-0.0126	0.1243	0.07663	3	181589155	0.0678	3	181589155	0.0190133	2.94761e-06	0.00162375	23.2638
ebi-a-GCST90016969	Chronic pancreatitis	rs62251337	G	A	G	A	0.0690763	0.0082	0.8419	0.8586	3	44327429	0.0502	3	44327429	0.0149374	4.2416e-06	0.00149259	21.382
ebi-a-GCST90016969	Chronic pancreatitis	rs72684847	T	C	T	C	-0.114369	0.0176	0.0656	0.07509	4	102616869	0.0659	4	102616869	0.0253873	6.76176e-06	0.00141661	20.2919
ebi-a-GCST90016969	Chronic pancreatitis	rs76181748	C	T	C	T	-0.0778559	-0.1073	0.1441	0.2301	8	105458416	0.0415	8	105458416	0.017164	6.77657e-06	0.00143616	20.5724
ebi-a-GCST90016969	Chronic pancreatitis	rs77455852	T	G	T	G	-0.0891491	-0.0126	0.1213	0.1504	5	54107036	0.0503	5	54107036	0.0195601	3.16352e-06	0.00144992	20.7697
ebi-a-GCST90016969	Chronic pancreatitis	rs79795328	A	G	A	G	-0.0818645	-0.0487	0.1252	0.1393	4	114546595	0.0503	4	114546595	0.0176441	4.23302e-06	0.00150252	21.5244
ebi-a-GCST90016986	Chronic pancreatitis	rs112893842	T	C	T	C	0.11381	0.0407	0.0974	0.08955	9	8786663	0.0615	9	8786663	0.0232806	1.44534e-06	0.00166774	23.8953
ebi-a-GCST90016986	Chronic pancreatitis	rs1582238	C	T	C	T	-0.0805036	0.0191	0.6282	0.6407	1	118723685	0.0363	1	118723685	0.0167257	1.56776e-06	0.00161674	23.1633
ebi-a-GCST90016986	Chronic pancreatitis	rs2892880	G	A	G	A	0.0817755	0.0327	0.2604	0.2491	4	120741726	0.0401	4	120741726	0.0181686	6.82889e-06	0.00141407	20.2555
ebi-a-GCST90016986	Chronic pancreatitis	rs4344384	T	G	T	G	-0.0715978	-0.0673	0.5258	0.5041	10	66407366	0.0348	10	66407366	0.0156309	4.83237e-06	0.00146446	20.9783
ebi-a-GCST90016986	Chronic pancreatitis	rs4677103	A	G	A	G	0.0977912	0.0206	0.171	0.181	3	72207794	0.046	3	72207794	0.0197263	9.59555e-07	0.00171492	24.5724
ebi-a-GCST90016986	Chronic pancreatitis	rs55658617	T	C	T	C	0.174369	-0.0029	0.0696	0.035	21	41811003	0.0964	21	41811003	0.0362226	2.15293e-06	0.00161718	23.1696
ebi-a-GCST90016986	Chronic pancreatitis	rs72731813	C	T	C	T	-0.147383	0.0247	0.0815	0.04875	4	147414743	0.0817	4	147414743	0.0293796	4.33112e-07	0.00175599	25.1618
ebi-a-GCST90016986	Chronic pancreatitis	rs9608282	T	G	T	G	0.142939	0.1598	0.0656	0.03374	22	24804081	0.0977	22	24804081	0.0299793	2.52046e-06	0.00158654	22.7299
ebi-a-GCST90016986	Chronic pancreatitis	rs9725395	A	G	A	G	-0.13834	-0.1059	0.0875	0.1148	1	85205632	0.0549	1	85205632	0.029554	3.51925e-06	0.00152926	21.908
ebi-a-GCST90017006	Chronic pancreatitis	rs10140184	A	C	A	C	0.0576795	-0.0145	0.4125	0.4732	14	73181783	0.0354	14	73181783	0.012599	4.95861e-06	0.00146291	20.9561
ebi-a-GCST90017006	Chronic pancreatitis	rs10917203	A	C	A	C	0.0612633	0.0323	0.335	0.3936	1	22627266	0.0356	1	22627266	0.0130917	3.15152e-06	0.00152836	21.8952
ebi-a-GCST90017006	Chronic pancreatitis	rs112176119	C	T	C	T	-0.113455	0.0363	0.0646	0.09238	16	73696771	0.0601	16	73696771	0.0245762	3.32767e-06	0.00148749	21.3087
ebi-a-GCST90017006	Chronic pancreatitis	rs13239072	G	A	G	A	0.0687427	0.0414	0.2753	0.2759	7	43566344	0.0389	7	43566344	0.0142728	1.81782e-06	0.00161887	23.1939
ebi-a-GCST90017006	Chronic pancreatitis	rs17830032	G	A	G	A	-0.160597	-0.108	0.0537	0.08154	20	57995506	0.0638	20	57995506	0.0310515	2.38891e-07	0.00186629	26.7454
ebi-a-GCST90017006	Chronic pancreatitis	rs1999224	G	T	G	T	-0.0949051	-0.0311	0.0885	0.09722	9	130498120	0.0588	9	130498120	0.0203503	3.75491e-06	0.00151796	21.7459
ebi-a-GCST90017006	Chronic pancreatitis	rs2012708	G	A	G	A	-0.0573202	-0.0558	0.6362	0.6562	16	84790559	0.0366	16	84790559	0.0126905	6.52544e-06	0.00142404	20.3985
ebi-a-GCST90017006	Chronic pancreatitis	rs2213117	T	G	T	G	0.0877797	0.0041	0.161	0.162	11	131009660	0.0477	11	131009660	0.0189012	4.21328e-06	0.00150535	21.565
ebi-a-GCST90017006	Chronic pancreatitis	rs75586835	A	G	A	G	-0.114498	-0.1172	0.0666	0.07074	4	87891938	0.0683	4	87891938	0.0263455	9.38707e-06	0.00131854	18.8852
ebi-a-GCST90017067	Chronic pancreatitis	rs113379006	T	C	T	C	-0.162759	0.0061	0.168	0.1757	3	42008186	0.0459	3	42008186	0.0357025	7.20775e-06	0.00145059	20.7794
ebi-a-GCST90017067	Chronic pancreatitis	rs13417181	T	C	T	C	0.166509	-0.0362	0.2157	0.2609	2	174308394	0.0416	2	174308394	0.0337521	7.61746e-07	0.00169831	24.334
ebi-a-GCST90017067	Chronic pancreatitis	rs2016057	C	A	C	A	0.125878	0.0265	0.6093	0.6136	15	52105282	0.0356	15	52105282	0.0256153	1.02698e-06	0.00168519	24.1457
ebi-a-GCST90017067	Chronic pancreatitis	rs2187447	A	C	A	C	0.243457	0.0144	0.0606	0.06057	11	79332972	0.0733	11	79332972	0.0527695	3.97805e-06	0.00148564	21.2823
ebi-a-GCST90017067	Chronic pancreatitis	rs2371572	A	C	A	C	0.127349	0.0714	0.5487	0.4659	2	213214174	0.0351	2	213214174	0.0250862	4.46355e-07	0.00179813	25.7668
ebi-a-GCST90017067	Chronic pancreatitis	rs41816	A	G	A	G	0.132201	0.0712	0.2515	0.3007	7	106250164	0.0379	7	106250164	0.0291087	8.39363e-06	0.00143973	20.6235
ebi-a-GCST90017067	Chronic pancreatitis	rs4600608	G	A	G	A	0.137152	0.0331	0.7614	0.7891	2	180278564	0.043	2	180278564	0.0301702	4.94846e-06	0.00144246	20.6627
ebi-a-GCST90017067	Chronic pancreatitis	rs553697	C	T	C	T	0.153767	0.081	0.838	0.8123	6	93730393	0.045	6	93730393	0.0339099	6.12774e-06	0.00143526	20.5595
ebi-a-GCST90017067	Chronic pancreatitis	rs56203279	T	C	T	C	-0.124045	-0.0012	0.33	0.3353	7	111501524	0.0369	7	111501524	0.0269115	3.71997e-06	0.00148293	21.2433
ebi-a-GCST90017069	Chronic pancreatitis	rs10409783	G	A	G	A	-0.0950828	0.0669	0.7167	0.7097	19	4555786	0.0389	19	4555786	0.0211239	7.69591e-06	0.00141424	20.2579
ebi-a-GCST90017069	Chronic pancreatitis	rs12440440	A	G	A	G	0.0901934	-0.0795	0.3091	0.3421	15	34041896	0.0366	15	34041896	0.0190582	2.62869e-06	0.00156311	22.3937
ebi-a-GCST90017069	Chronic pancreatitis	rs16894137	C	T	C	T	-0.122792	0.0244	0.1431	0.1296	8	96946291	0.0514	8	96946291	0.0263047	2.71181e-06	0.00152088	21.7878
ebi-a-GCST90017069	Chronic pancreatitis	rs35156985	T	C	T	C	-0.155709	-0.0133	0.0636	0.04206	7	99451715	0.0873	7	99451715	0.0348085	8.05954e-06	0.00139679	20.0077
ebi-a-GCST90017069	Chronic pancreatitis	rs4492265	G	A	G	A	0.0905757	-0.0541	0.6899	0.6954	7	13523683	0.0381	7	13523683	0.0191658	2.40924e-06	0.00155874	22.331
ebi-a-GCST90017069	Chronic pancreatitis	rs8901	C	T	C	T	0.0934594	-0.0169	0.3708	0.2936	17	74267010	0.0382	17	74267010	0.0186813	6.07002e-07	0.00174644	25.0248
ebi-a-GCST90017010	Acohol-induced acute pancreatitis	rs114873521	C	T	C	T	-0.130067	0.1941	0.0765	0.07319	5	168218403	0.1297	5	168218403	0.0294087	7.12525e-06	0.00136543	19.5579
ebi-a-GCST90017010	Acohol-induced acute pancreatitis	rs11811696	T	C	T	C	-0.116063	0.3102	0.1103	0.08234	1	237351354	0.1211	1	237351354	0.0241012	2.07348e-06	0.00161841	23.1873
ebi-a-GCST90017010	Acohol-induced acute pancreatitis	rs12030302	G	A	G	A	0.0692276	-0.0905	0.5089	0.5281	1	77887835	0.0671	1	77887835	0.0137467	5.60841e-07	0.0017696	25.3572
ebi-a-GCST90017010	Acohol-induced acute pancreatitis	rs34066017	A	G	A	G	0.0764294	-0.0237	0.2455	0.2056	11	44849689	0.0836	11	44849689	0.0159789	1.52086e-06	0.00159667	22.8753
ebi-a-GCST90017010	Acohol-induced acute pancreatitis	rs806808	C	T	C	T	-0.0667272	0.022	0.5239	0.5592	10	32381186	0.0676	10	32381186	0.0136557	1.17972e-06	0.00166623	23.8736
ebi-a-GCST90017013	Acohol-induced acute pancreatitis	rs10781340	A	G	A	G	-0.0948915	-0.0261	0.834	0.8743	9	78752170	0.1024	9	78752170	0.0203221	4.32265e-06	0.00152173	21.8
ebi-a-GCST90017013	Acohol-induced acute pancreatitis	rs111582866	G	A	G	A	-0.124265	-0.1342	0.1014	0.08687	16	48742489	0.1202	16	48742489	0.026016	1.27347e-06	0.00159223	22.8116
ebi-a-GCST90017013	Acohol-induced acute pancreatitis	rs35509	G	A	G	A	0.128249	-0.0192	0.0785	0.04264	12	115493337	0.1683	12	115493337	0.0268779	2.00951e-06	0.00158894	22.7644
ebi-a-GCST90017013	Acohol-induced acute pancreatitis	rs4822728	T	C	T	C	0.0705861	0.0988	0.4374	0.4833	22	26891808	0.0671	22	26891808	0.0151388	3.47848e-06	0.00151732	21.7368
ebi-a-GCST90017013	Acohol-induced acute pancreatitis	rs76022354	C	T	C	T	0.244638	-0.122	0.0328	0.04979	10	94306385	0.1547	10	94306385	0.0505504	1.83033e-06	0.00163444	23.4174
ebi-a-GCST90017013	Acohol-induced acute pancreatitis	rs78909003	T	C	T	C	-0.246256	-0.2691	0.0497	0.05484	9	105650242	0.1493	9	105650242	0.0503924	1.66744e-06	0.00166648	23.8772
ebi-a-GCST90017013	Acohol-induced acute pancreatitis	rs9328464	T	C	T	C	0.0723095	0.0872	0.492	0.4467	6	8350917	0.0673	6	8350917	0.0148799	1.42269e-06	0.001648	23.6118
ebi-a-GCST90017013	Acohol-induced acute pancreatitis	rs9382510	C	T	C	T	-0.093521	0.0017	0.2455	0.2649	6	55448491	0.0757	6	55448491	0.0172649	7.12049e-08	0.00204683	29.3379
ebi-a-GCST90017013	Acohol-induced acute pancreatitis	rs9895850	T	C	T	C	-0.192957	-0.1882	0.0497	0.04394	17	64535013	0.163	17	64535013	0.0416755	2.14062e-06	0.0014962	21.4338
ebi-a-GCST90017019	Acohol-induced acute pancreatitis	rs10262702	T	C	T	C	0.0918017	-0.1218	0.1292	0.1241	7	66890843	0.1018	7	66890843	0.0194885	2.06072e-06	0.00154865	22.1862
ebi-a-GCST90017019	Acohol-induced acute pancreatitis	rs11258178	A	G	A	G	0.0660742	0.0747	0.4145	0.4906	10	13124513	0.0672	10	13124513	0.0134139	6.982e-07	0.00169317	24.2601
ebi-a-GCST90017019	Acohol-induced acute pancreatitis	rs12226153	A	G	A	G	-0.151142	-0.2768	0.0616	0.01428	11	94364293	0.295	11	94364293	0.0306922	5.12165e-07	0.00169223	24.2468
ebi-a-GCST90017019	Acohol-induced acute pancreatitis	rs17067892	C	T	C	T	0.107194	0.1681	0.0765	0.08742	8	3763540	0.1183	8	3763540	0.0250013	6.37926e-06	0.00128333	18.3804
ebi-a-GCST90017019	Acohol-induced acute pancreatitis	rs1859797	G	A	G	A	0.060368	-0.0623	0.504	0.5496	7	22007303	0.0675	7	22007303	0.0131793	4.1223e-06	0.00146445	20.9782
ebi-a-GCST90017019	Acohol-induced acute pancreatitis	rs2276760	A	G	A	G	-0.0685233	0.088	0.2197	0.2394	3	150620956	0.0787	3	150620956	0.0152546	7.84061e-06	0.00140846	20.175
ebi-a-GCST90017019	Acohol-induced acute pancreatitis	rs2731794	C	T	C	T	0.120632	0.2201	0.0596	0.03417	5	17209391	0.1871	5	17209391	0.0257529	1.91743e-06	0.0015314	21.9388
ebi-a-GCST90017019	Acohol-induced acute pancreatitis	rs2930225	T	G	T	G	-0.0729524	-0.0375	0.7416	0.7671	16	85327902	0.0796	16	85327902	0.0152948	1.34623e-06	0.00158775	22.7474
ebi-a-GCST90017019	Acohol-induced acute pancreatitis	rs4113676	A	C	A	C	-0.218507	-0.2623	0.0616	0.01484	20	6218922	0.2945	20	6218922	0.0490152	7.41635e-06	0.00138723	19.8705
ebi-a-GCST90017019	Acohol-induced acute pancreatitis	rs4784055	T	C	T	C	-0.175324	-0.0345	0.0557	0.05018	16	58818770	0.1553	16	58818770	0.038599	8.71806e-07	0.00144008	20.6286
ebi-a-GCST90017019	Acohol-induced acute pancreatitis	rs62240188	G	A	G	A	0.130074	0.0059	0.0686	0.09361	3	10611142	0.115	3	10611142	0.0267179	2.20308e-06	0.00165401	23.6982
ebi-a-GCST90017019	Acohol-induced acute pancreatitis	rs6934519	C	T	C	T	0.0692373	0.0415	0.2753	0.2574	6	67200802	0.0763	6	67200802	0.0151154	8.56959e-06	0.00146449	20.9788
ebi-a-GCST90017019	Acohol-induced acute pancreatitis	rs716604	A	G	A	G	0.0818068	0.0812	0.1879	0.2292	2	6514088	0.0795	2	6514088	0.0165992	8.56624e-07	0.00169492	24.2853
ebi-a-GCST90017019	Acohol-induced acute pancreatitis	rs7170984	T	C	T	C	-0.0658116	-0.083	0.2903	0.2824	15	93819735	0.0745	15	93819735	0.0140767	2.98353e-06	0.00152553	21.8546
ebi-a-GCST90017019	Acohol-induced acute pancreatitis	rs72982915	C	T	C	T	0.183158	0.2456	0.0457	0.05644	2	140898088	0.1455	2	140898088	0.0402743	4.91157e-06	0.00144361	20.6793
ebi-a-GCST90017019	Acohol-induced acute pancreatitis	rs9823439	C	T	C	T	0.0581947	0.0556	0.5586	0.5382	3	17187502	0.0674	3	17187502	0.0131455	9.85871e-06	0.00136804	19.5953
ebi-a-GCST90017025	Acohol-induced acute pancreatitis	rs12131224	C	T	C	T	0.117095	0.0713	0.1163	0.1089	1	166199362	0.1068	1	166199362	0.02591	7.39861e-06	0.00142562	20.4212
ebi-a-GCST90017025	Acohol-induced acute pancreatitis	rs2050911	G	A	G	A	0.0751466	0.099	0.3042	0.3379	1	82384407	0.0709	1	82384407	0.0153934	1.10647e-06	0.00166306	23.8281
ebi-a-GCST90017025	Acohol-induced acute pancreatitis	rs2371284	C	T	C	T	0.0761893	0.0541	0.7773	0.7678	12	56256262	0.08	12	56256262	0.0170127	7.55962e-06	0.00139996	20.0531
ebi-a-GCST90017025	Acohol-induced acute pancreatitis	rs437876	T	C	T	C	0.0784637	0.0699	0.3728	0.3553	3	42568440	0.0705	3	42568440	0.0144768	7.16556e-08	0.0020492	29.3719
ebi-a-GCST90017025	Acohol-induced acute pancreatitis	rs4981345	T	C	T	C	-0.0681973	-0.04	0.3509	0.3296	14	21455973	0.0715	14	21455973	0.0149831	6.08597e-06	0.00144605	20.7143
ebi-a-GCST90017025	Acohol-induced acute pancreatitis	rs573933	T	C	T	C	-0.107898	-0.0075	0.1024	0.1065	9	14477851	0.109	9	14477851	0.0232346	3.10506e-06	0.00150516	21.5623
ebi-a-GCST90017025	Acohol-induced acute pancreatitis	rs62496417	T	G	T	G	-0.0748504	-0.0988	0.2714	0.2149	7	96965504	0.0815	7	96965504	0.0165681	5.87503e-06	0.00142464	20.4071
ebi-a-GCST90017025	Acohol-induced acute pancreatitis	rs7341608	T	C	T	C	-0.0784757	-0.2238	0.1899	0.1341	8	56839500	0.0993	8	56839500	0.0177648	9.48135e-06	0.0013622	19.5114
ebi-a-GCST90017025	Acohol-induced acute pancreatitis	rs74034332	G	A	G	A	0.168045	0.1108	0.0457	0.06166	16	79092359	0.1398	16	79092359	0.0382637	3.3335e-06	0.0013464	19.2849
ebi-a-GCST90017025	Acohol-induced acute pancreatitis	rs78848836	A	G	A	G	-0.118868	0.0084	0.0835	0.1038	1	53773248	0.1101	1	53773248	0.0259753	3.38174e-06	0.00146169	20.9386
ebi-a-GCST90017025	Acohol-induced acute pancreatitis	rs8104225	A	G	A	G	0.0892098	0.0236	0.1491	0.2276	19	13963848	0.0803	19	13962924	0.0197665	8.04211e-06	0.00142177	20.366
ebi-a-GCST90017025	Acohol-induced acute pancreatitis	rs9403580	C	T	C	T	0.107801	0.0491	0.1093	0.1288	6	145006780	0.0992	6	145006780	0.0229777	3.46785e-06	0.0015362	22.0076
ebi-a-GCST90017025	Acohol-induced acute pancreatitis	rs985416	T	C	T	C	-0.0970258	-0.0514	0.7942	0.8198	3	148269083	0.0872	3	148269083	0.0181807	1.45589e-07	0.00198688	28.4769
ebi-a-GCST90017067	Acohol-induced acute pancreatitis	rs113379006	T	C	T	C	-0.162759	-0.1175	0.168	0.1762	3	42008186	0.0883	3	42008186	0.0357025	7.20775e-06	0.00145059	20.7794
ebi-a-GCST90017067	Acohol-induced acute pancreatitis	rs13417181	T	C	T	C	0.166509	0.0461	0.2157	0.2606	2	174308394	0.0799	2	174308394	0.0337521	7.61746e-07	0.00169831	24.334
ebi-a-GCST90017067	Acohol-induced acute pancreatitis	rs2016057	C	A	C	A	0.125878	0.0987	0.6093	0.6136	15	52105282	0.0686	15	52105282	0.0256153	1.02698e-06	0.00168519	24.1457
ebi-a-GCST90017067	Acohol-induced acute pancreatitis	rs2187447	A	C	A	C	0.243457	-0.1287	0.0606	0.06057	11	79332972	0.1412	11	79332972	0.0527695	3.97805e-06	0.00148564	21.2823
ebi-a-GCST90017067	Acohol-induced acute pancreatitis	rs2371572	A	C	A	C	0.127349	0.137	0.5487	0.4661	2	213214174	0.0674	2	213214174	0.0250862	4.46355e-07	0.00179813	25.7668
ebi-a-GCST90017067	Acohol-induced acute pancreatitis	rs41816	A	G	A	G	0.132201	0.104	0.2515	0.301	7	106250164	0.0729	7	106250164	0.0291087	8.39363e-06	0.00143973	20.6235
ebi-a-GCST90017067	Acohol-induced acute pancreatitis	rs4600608	G	A	G	A	0.137152	0.1025	0.7614	0.7892	2	180278564	0.0825	2	180278564	0.0301702	4.94846e-06	0.00144246	20.6627
ebi-a-GCST90017067	Acohol-induced acute pancreatitis	rs553697	C	T	C	T	0.153767	0.1056	0.838	0.8127	6	93730393	0.0863	6	93730393	0.0339099	6.12774e-06	0.00143526	20.5595
ebi-a-GCST90017067	Acohol-induced acute pancreatitis	rs56203279	T	C	T	C	-0.124045	-0.0009	0.33	0.3356	7	111501524	0.071	7	111501524	0.0269115	3.71997e-06	0.00148293	21.2433
ebi-a-GCST90016917	Alcohol-induced chronic pancreatitis	rs11181912	G	A	G	A	-0.0579153	-0.0997	0.3449	0.3231	12	43572952	0.0495	12	43572952	0.0118796	9.94764e-07	0.00165861	23.7641
ebi-a-GCST90016917	Alcohol-induced chronic pancreatitis	rs12404135	A	G	A	G	-0.0788843	-0.022	0.1173	0.07702	1	186502694	0.0883	1	186502694	0.0172415	8.89488e-06	0.00146109	20.9301
ebi-a-GCST90016917	Alcohol-induced chronic pancreatitis	rs6706173	A	C	A	C	0.074251	0.0564	0.1501	0.1371	2	167986992	0.0678	2	167986992	0.0146392	1.99494e-07	0.00179503	25.7223
ebi-a-GCST90016917	Alcohol-induced chronic pancreatitis	rs75101789	C	T	C	T	0.0729012	-0.0033	0.1561	0.08715	3	18615903	0.0838	3	18615903	0.0163003	8.7878e-06	0.00139622	19.9994
ebi-a-GCST90016917	Alcohol-induced chronic pancreatitis	rs79795896	A	G	A	G	-0.15921	-0.1933	0.0537	0.04669	18	48185248	0.1124	18	48185248	0.0351373	7.9241e-06	0.00143306	20.5278
ebi-a-GCST90016917	Alcohol-induced chronic pancreatitis	rs9494710	C	T	C	T	-0.0549673	0.0075	0.3757	0.3222	6	137612554	0.0498	6	137612554	0.0120924	4.54611e-06	0.00144224	20.6597
ebi-a-GCST90016919	Alcohol-induced chronic pancreatitis	rs10148250	A	G	A	G	-0.0861928	0.0078	0.5437	0.5829	14	107061448	0.0488	14	107061448	0.0193381	8.67142e-06	0.00138674	19.8634
ebi-a-GCST90016919	Alcohol-induced chronic pancreatitis	rs10738747	A	G	A	G	-0.0814624	-0.058	0.504	0.565	9	26184578	0.0468	9	26184578	0.0184409	9.95795e-06	0.0013622	19.5114
ebi-a-GCST90016919	Alcohol-induced chronic pancreatitis	rs11150282	T	C	T	C	0.0989487	0.0831	0.3211	0.3602	16	80493705	0.0483	16	80493705	0.0196972	6.02893e-07	0.00176087	25.2319
ebi-a-GCST90016919	Alcohol-induced chronic pancreatitis	rs113884518	T	C	T	C	-0.205352	-0.2388	0.0487	0.02417	9	24648997	0.1566	9	24648997	0.0454982	8.05675e-06	0.00142191	20.368
ebi-a-GCST90016919	Alcohol-induced chronic pancreatitis	rs28678345	T	C	T	C	0.214848	0.049	0.0467	0.04904	17	53906328	0.1081	17	53906328	0.0470878	6.69083e-06	0.0014531	20.8154
ebi-a-GCST90016919	Alcohol-induced chronic pancreatitis	rs367480	A	G	A	G	0.083758	0.0442	0.5726	0.6415	11	2937631	0.0484	11	2937631	0.0185796	8.19917e-06	0.00141855	20.3198
ebi-a-GCST90016919	Alcohol-induced chronic pancreatitis	rs4129395	G	A	G	A	0.0896187	0.0498	0.4264	0.4848	9	115975389	0.0463	9	115975389	0.0185106	1.48057e-06	0.00163579	23.4367
ebi-a-GCST90016919	Alcohol-induced chronic pancreatitis	rs789069	A	C	A	C	-0.103539	0.0469	0.172	0.1411	18	1008278	0.0667	18	1008278	0.0234287	6.84636e-06	0.00136333	19.5277
ebi-a-GCST90016919	Alcohol-induced chronic pancreatitis	rs79790072	T	C	T	C	0.226722	0.2635	0.0567	0.0315	15	100747683	0.1327	15	100747683	0.0487841	3.29011e-06	0.0015075	21.5958
ebi-a-GCST90016919	Alcohol-induced chronic pancreatitis	rs9864379	T	C	T	C	-0.159735	-0.1539	0.1133	0.1497	3	14306949	0.0649	3	14306949	0.0292553	5.36056e-08	0.00207955	29.8078
ebi-a-GCST90016931	Alcohol-induced chronic pancreatitis	rs10875374	T	C	T	C	0.0536759	-0.0171	0.5517	0.5293	1	101804809	0.0464	1	101804809	0.0119436	8.09823e-06	0.0014098	20.1942
ebi-a-GCST90016931	Alcohol-induced chronic pancreatitis	rs12186080	G	A	G	A	0.0748236	-0.038	0.161	0.1648	3	132596627	0.0624	3	132596627	0.016246	5.33962e-06	0.00148055	21.2092
ebi-a-GCST90016931	Alcohol-induced chronic pancreatitis	rs12341505	G	A	G	A	0.0814503	-0.1583	0.1113	0.09349	9	136710881	0.0805	9	136710881	0.0179338	4.54485e-06	0.00143978	20.6243
ebi-a-GCST90016931	Alcohol-induced chronic pancreatitis	rs2795528	G	A	G	A	-0.180969	0.0974	0.0487	0.05584	10	43270264	0.1011	10	43270264	0.0390911	3.80627e-06	0.00149584	21.4285
ebi-a-GCST90016931	Alcohol-induced chronic pancreatitis	rs2817172	C	T	C	T	0.0563367	0.0241	0.4125	0.3961	1	3041519	0.0474	1	3041519	0.012392	5.27024e-06	0.00144263	20.6652
ebi-a-GCST90016931	Alcohol-induced chronic pancreatitis	rs4723021	T	C	T	C	-0.106376	-0.0935	0.0577	0.06796	7	30934659	0.092	7	30934659	0.0241944	7.42147e-06	0.00134944	19.3284
ebi-a-GCST90016931	Alcohol-induced chronic pancreatitis	rs550843	T	C	T	C	-0.0734787	0.0983	0.1491	0.2823	6	165722832	0.0516	6	165722832	0.0168383	7.0912e-06	0.00132932	19.0399
ebi-a-GCST90016931	Alcohol-induced chronic pancreatitis	rs56188186	A	G	A	G	0.0967773	-0.0546	0.0755	0.04822	16	87710690	0.1108	16	87710690	0.0217471	8.24442e-06	0.00138237	19.8008
ebi-a-GCST90016931	Alcohol-induced chronic pancreatitis	rs62397761	A	G	A	G	0.0615805	-0.0447	0.2863	0.3202	6	48093014	0.0496	6	48093014	0.0136198	9.07716e-06	0.00142694	20.4402
ebi-a-GCST90016931	Alcohol-induced chronic pancreatitis	rs881532	G	A	G	A	0.0533035	-0.0597	0.5229	0.5049	22	47806774	0.0463	22	47806774	0.0119011	7.8966e-06	0.00140027	20.0575
ebi-a-GCST90016974	Alcohol-induced chronic pancreatitis	rs11228830	A	G	A	G	0.135265	0.0154	0.0706	0.08544	11	56664962	0.0857	11	56664962	0.0298411	6.55164e-06	0.00143417	20.5438
ebi-a-GCST90016974	Alcohol-induced chronic pancreatitis	rs113054641	G	A	G	A	-0.144881	-0.0894	0.0845	0.04447	21	16550389	0.1136	21	16550389	0.0274574	1.73696e-07	0.00194241	27.8383
ebi-a-GCST90016974	Alcohol-induced chronic pancreatitis	rs12304031	G	A	G	A	-0.0862781	-0.063	0.1292	0.123	12	129438771	0.0717	12	129438771	0.0196846	6.7007e-06	0.00134106	19.2082
ebi-a-GCST90016974	Alcohol-induced chronic pancreatitis	rs12458763	A	C	A	C	0.122037	0.1241	0.0716	0.04503	18	34091618	0.1124	18	34091618	0.0269587	6.36649e-06	0.00143036	20.4892
ebi-a-GCST90016974	Alcohol-induced chronic pancreatitis	rs1862649	G	A	G	A	0.113124	0.0406	0.0915	0.06887	16	22172866	0.0922	16	22172866	0.0248176	4.76255e-06	0.00145025	20.7744
ebi-a-GCST90016974	Alcohol-induced chronic pancreatitis	rs2114713	G	T	G	T	0.062721	-0.0196	0.4513	0.4492	15	80528373	0.0465	15	80528373	0.0138998	6.87717e-06	0.00142126	20.3586
ebi-a-GCST90016974	Alcohol-induced chronic pancreatitis	rs62130338	A	G	A	G	0.0732608	-0.075	0.7376	0.6553	19	49162501	0.0488	19	49162501	0.0158324	3.89807e-06	0.00149445	21.4086
ebi-a-GCST90016974	Alcohol-induced chronic pancreatitis	rs62390301	T	C	T	C	-0.0872983	-0.1184	0.1829	0.1998	5	159867647	0.0579	5	159867647	0.0174893	7.41908e-07	0.00173857	24.9119
ebi-a-GCST90016974	Alcohol-induced chronic pancreatitis	rs7083431	A	C	A	C	0.0703539	0.1358	0.3549	0.2744	10	72711156	0.0523	10	72711156	0.0144439	8.85462e-07	0.00165565	23.7217
ebi-a-GCST90016974	Alcohol-induced chronic pancreatitis	rs71428626	G	T	G	T	-0.133188	-0.1746	0.0726	0.03223	2	83093264	0.1362	2	83093264	0.0289905	4.80408e-06	0.0014732	21.1037
ebi-a-GCST90016974	Alcohol-induced chronic pancreatitis	rs72814525	A	G	A	G	0.0664154	0.0413	0.3231	0.2438	10	72443070	0.0545	10	72443070	0.0149766	8.24594e-06	0.00137277	19.663
ebi-a-GCST90016974	Alcohol-induced chronic pancreatitis	rs78453362	A	G	A	G	-0.14948	0.0086	0.0577	0.02544	3	78740009	0.1505	3	78740009	0.0327073	4.05807e-06	0.00145789	20.8841
ebi-a-GCST90016974	Alcohol-induced chronic pancreatitis	rs9657374	C	T	C	T	0.0680719	-0.0005	0.3022	0.2935	8	4834406	0.0505	8	4834406	0.0148172	4.5036e-06	0.00147314	21.1029
ebi-a-GCST90016992	Alcohol-induced chronic pancreatitis	rs10098492	T	C	T	C	0.132323	0.0628	0.0905	0.05722	8	113109756	0.1005	8	113109756	0.0293688	6.40575e-06	0.00141698	20.2973
ebi-a-GCST90016992	Alcohol-induced chronic pancreatitis	rs114731706	T	G	T	G	0.182308	0.2863	0.0835	0.03201	2	19611953	0.1345	2	19611953	0.0382298	2.1734e-06	0.00158708	22.7377
ebi-a-GCST90016992	Alcohol-induced chronic pancreatitis	rs2051957	C	T	C	T	0.0843291	0.0411	0.2346	0.2001	7	89709883	0.0581	7	89709883	0.0189864	8.89857e-06	0.00137706	19.7246
ebi-a-GCST90016992	Alcohol-induced chronic pancreatitis	rs3017103	G	A	G	A	-0.0980897	-0.0379	0.8101	0.8081	11	62174193	0.0591	11	62174193	0.0208995	2.94042e-06	0.00153741	22.0249
ebi-a-GCST90016992	Alcohol-induced chronic pancreatitis	rs73331712	T	C	T	C	0.26199	0.1933	0.0427	0.04143	12	69515102	0.1182	12	69515102	0.055123	4.8492e-06	0.00157652	22.5862
ebi-a-GCST90016992	Alcohol-induced chronic pancreatitis	rs77655283	G	A	G	A	0.132988	-0.0367	0.0686	0.06967	2	236439879	0.09	2	236439879	0.0298306	5.88044e-06	0.00138733	19.8719
ebi-a-GCST90017002	Alcohol-induced chronic pancreatitis	rs12129908	A	C	A	C	-0.0893273	0.0155	0.5527	0.602	1	195064019	0.0473	1	195064019	0.0198333	5.79522e-06	0.00141594	20.2823
ebi-a-GCST90017002	Alcohol-induced chronic pancreatitis	rs12423772	G	T	G	T	0.14098	0.063	0.1501	0.151	12	94515340	0.0662	12	94515340	0.0295029	2.62924e-06	0.00159358	22.831
ebi-a-GCST90017002	Alcohol-induced chronic pancreatitis	rs2973294	G	T	G	T	0.0923559	0.0406	0.4205	0.4142	4	37526679	0.047	4	37526679	0.0195439	2.38836e-06	0.00155852	22.3278
ebi-a-GCST90017002	Alcohol-induced chronic pancreatitis	rs34561138	G	A	G	A	0.216145	0.2214	0.0586	0.03884	16	86480355	0.1225	16	86480355	0.045992	2.51166e-06	0.00154148	22.0834
ebi-a-GCST90017002	Alcohol-induced chronic pancreatitis	rs440215	T	C	T	C	-0.0932766	-0.0631	0.5378	0.5603	5	106882394	0.0466	5	106882394	0.0195294	1.65406e-06	0.00159205	22.809
ebi-a-GCST90017006	Alcohol-induced chronic pancreatitis	rs10140184	A	C	A	C	0.0576795	-0.0148	0.4125	0.4736	14	73181783	0.0471	14	73181783	0.012599	4.95861e-06	0.00146291	20.9561
ebi-a-GCST90017006	Alcohol-induced chronic pancreatitis	rs10917203	A	C	A	C	0.0612633	0.0345	0.335	0.3933	1	22627266	0.0475	1	22627266	0.0130917	3.15152e-06	0.00152836	21.8952
ebi-a-GCST90017006	Alcohol-induced chronic pancreatitis	rs112176119	C	T	C	T	-0.113455	0.0652	0.0646	0.09246	16	73696771	0.0802	16	73696771	0.0245762	3.32767e-06	0.00148749	21.3087
ebi-a-GCST90017006	Alcohol-induced chronic pancreatitis	rs13239072	G	A	G	A	0.0687427	0.0797	0.2753	0.2757	7	43566344	0.0517	7	43566344	0.0142728	1.81782e-06	0.00161887	23.1939
ebi-a-GCST90017006	Alcohol-induced chronic pancreatitis	rs17830032	G	A	G	A	-0.160597	-0.1453	0.0537	0.08144	20	57995506	0.0844	20	57995506	0.0310515	2.38891e-07	0.00186629	26.7454
ebi-a-GCST90017006	Alcohol-induced chronic pancreatitis	rs1999224	G	T	G	T	-0.0949051	-0.0889	0.0885	0.09749	9	130498120	0.0786	9	130498120	0.0203503	3.75491e-06	0.00151796	21.7459
ebi-a-GCST90017006	Alcohol-induced chronic pancreatitis	rs2012708	G	A	G	A	-0.0573202	-0.0883	0.6362	0.6562	16	84790559	0.0486	16	84790559	0.0126905	6.52544e-06	0.00142404	20.3985
ebi-a-GCST90017006	Alcohol-induced chronic pancreatitis	rs2213117	T	G	T	G	0.0877797	0.0395	0.161	0.1622	11	131009660	0.0635	11	131009660	0.0189012	4.21328e-06	0.00150535	21.565
ebi-a-GCST90017006	Alcohol-induced chronic pancreatitis	rs75586835	A	G	A	G	-0.114498	-0.1266	0.0666	0.07067	4	87891938	0.0913	4	87891938	0.0263455	9.38707e-06	0.00131854	18.8852
ebi-a-GCST90017067	Alcohol-induced chronic pancreatitis	rs113379006	T	C	T	C	-0.162759	0.0253	0.168	0.1762	3	42008186	0.0608	3	42008186	0.0357025	7.20775e-06	0.00145059	20.7794
ebi-a-GCST90017067	Alcohol-induced chronic pancreatitis	rs13417181	T	C	T	C	0.166509	-0.02	0.2157	0.2606	2	174308394	0.0551	2	174308394	0.0337521	7.61746e-07	0.00169831	24.334
ebi-a-GCST90017067	Alcohol-induced chronic pancreatitis	rs2016057	C	A	C	A	0.125878	0.0731	0.6093	0.6136	15	52105282	0.0474	15	52105282	0.0256153	1.02698e-06	0.00168519	24.1457
ebi-a-GCST90017067	Alcohol-induced chronic pancreatitis	rs2187447	A	C	A	C	0.243457	0.0227	0.0606	0.06057	11	79332972	0.0981	11	79332972	0.0527695	3.97805e-06	0.00148564	21.2823
ebi-a-GCST90017067	Alcohol-induced chronic pancreatitis	rs2371572	A	C	A	C	0.127349	0.1014	0.5487	0.4661	2	213214174	0.0467	2	213214174	0.0250862	4.46355e-07	0.00179813	25.7668
ebi-a-GCST90017067	Alcohol-induced chronic pancreatitis	rs41816	A	G	A	G	0.132201	0.1172	0.2515	0.301	7	106250164	0.0504	7	106250164	0.0291087	8.39363e-06	0.00143973	20.6235
ebi-a-GCST90017067	Alcohol-induced chronic pancreatitis	rs4600608	G	A	G	A	0.137152	-0.0088	0.7614	0.7892	2	180278564	0.0572	2	180278564	0.0301702	4.94846e-06	0.00144246	20.6627
ebi-a-GCST90017067	Alcohol-induced chronic pancreatitis	rs553697	C	T	C	T	0.153767	0.1151	0.838	0.8127	6	93730393	0.0597	6	93730393	0.0339099	6.12774e-06	0.00143526	20.5595
ebi-a-GCST90017067	Alcohol-induced chronic pancreatitis	rs56203279	T	C	T	C	-0.124045	0.008	0.33	0.3356	7	111501524	0.0491	7	111501524	0.0269115	3.71997e-06	0.00148293	21.2433
ebi-a-GCST90017069	Alcohol-induced chronic pancreatitis	rs10409783	G	A	G	A	-0.0950828	0.1041	0.7167	0.7099	19	4555786	0.0518	19	4555786	0.0211239	7.69591e-06	0.00141424	20.2579
ebi-a-GCST90017069	Alcohol-induced chronic pancreatitis	rs12440440	A	G	A	G	0.0901934	-0.0786	0.3091	0.3419	15	34041896	0.0488	15	34041896	0.0190582	2.62869e-06	0.00156311	22.3937
ebi-a-GCST90017069	Alcohol-induced chronic pancreatitis	rs16894137	C	T	C	T	-0.122792	0.0215	0.1431	0.1302	8	96946291	0.0681	8	96946291	0.0263047	2.71181e-06	0.00152088	21.7878
ebi-a-GCST90017069	Alcohol-induced chronic pancreatitis	rs35156985	T	C	T	C	-0.155709	-0.028	0.0636	0.04201	7	99451715	0.1174	7	99451715	0.0348085	8.05954e-06	0.00139679	20.0077
ebi-a-GCST90017069	Alcohol-induced chronic pancreatitis	rs4492265	G	A	G	A	0.0905757	-0.0024	0.6899	0.6955	7	13523683	0.0508	7	13523683	0.0191658	2.40924e-06	0.00155874	22.331
ebi-a-GCST90017069	Alcohol-induced chronic pancreatitis	rs8901	C	T	C	T	0.0934594	-0.0534	0.3708	0.2936	17	74267010	0.0509	17	74267010	0.0186813	6.07002e-07	0.00174644	25.0248
ebi-a-GCST90017071	Alcohol-induced chronic pancreatitis	rs10065321	T	C	T	C	-0.0512828	0.0558	0.3678	0.4145	5	141857415	0.0471	5	141857415	0.0108105	2.10155e-06	0.00157055	22.5004
ebi-a-GCST90017071	Alcohol-induced chronic pancreatitis	rs10497836	T	C	T	C	0.0524065	0.076	0.7197	0.7882	2	200288718	0.0568	2	200288718	0.0118697	8.37954e-06	0.00136076	19.4908
ebi-a-GCST90017071	Alcohol-induced chronic pancreatitis	rs12590825	C	A	C	A	-0.0525287	0.053	0.3688	0.3309	14	86944365	0.0491	14	86943927	0.0109942	2.07888e-06	0.00159315	22.8247
ebi-a-GCST90017071	Alcohol-induced chronic pancreatitis	rs1667315	G	A	G	A	0.0485017	-0.0008	0.4374	0.3916	2	232408743	0.0476	2	232408743	0.0107452	6.7214e-06	0.00142216	20.3716
ebi-a-GCST90017071	Alcohol-induced chronic pancreatitis	rs2114677	C	T	C	T	-0.104176	0.1224	0.0557	0.1162	10	125472937	0.0715	10	125472937	0.0230829	2.71725e-06	0.00142173	20.3654
ebi-a-GCST90017071	Alcohol-induced chronic pancreatitis	rs2171249	C	T	C	T	0.106744	0.0746	0.0736	0.07414	6	153694029	0.0905	6	153694029	0.0233213	4.50557e-06	0.00146227	20.9469
ebi-a-GCST90017071	Alcohol-induced chronic pancreatitis	rs3761728	G	T	G	T	0.0543458	-0.1042	0.7575	0.7478	4	48990885	0.0532	4	48990885	0.0118866	3.8675e-06	0.00145903	20.9005
ebi-a-GCST90017071	Alcohol-induced chronic pancreatitis	rs4347804	G	A	G	A	-0.166063	0.0795	0.9583	0.9682	2	218215847	0.1337	2	218215847	0.0357483	2.18404e-06	0.00150613	21.5762
ebi-a-GCST90017071	Alcohol-induced chronic pancreatitis	rs6555306	C	T	C	T	0.0740777	-0.0764	0.8777	0.8585	5	4671383	0.0658	5	4671383	0.0155463	2.80666e-06	0.00158458	22.7018
ebi-a-GCST90017071	Alcohol-induced chronic pancreatitis	rs75158211	T	C	T	C	-0.072343	-0.0093	0.1113	0.1477	19	29644694	0.065	19	29644694	0.015933	7.5216e-06	0.00143898	20.6128
ebi-a-GCST90017071	Alcohol-induced chronic pancreatitis	rs76528319	G	T	G	T	-0.143279	0.1214	0.0398	0.08211	5	117799448	0.0846	5	117799448	0.0310662	7.41396e-06	0.00148465	21.2681
ebi-a-GCST90017100	Alcohol-induced chronic pancreatitis	rs11150282	T	C	T	C	0.098235	0.0831	0.3211	0.3602	16	80493705	0.0483	16	80493705	0.0197127	7.36055e-07	0.00173288	24.8302
ebi-a-GCST90017100	Alcohol-induced chronic pancreatitis	rs113884518	T	C	T	C	-0.20591	-0.2388	0.0487	0.02417	9	24648997	0.1566	9	24648997	0.0455376	7.7398e-06	0.00142717	20.4434
ebi-a-GCST90017100	Alcohol-induced chronic pancreatitis	rs28678345	T	C	T	C	0.213083	0.049	0.0467	0.04904	17	53906328	0.1081	17	53906328	0.0471377	8.05954e-06	0.00142634	20.4315
ebi-a-GCST90017100	Alcohol-induced chronic pancreatitis	rs367480	A	G	A	G	0.0841649	0.0442	0.5726	0.6415	11	2937631	0.0484	11	2937631	0.0185948	7.52419e-06	0.00143001	20.4842
ebi-a-GCST90017100	Alcohol-induced chronic pancreatitis	rs4129395	G	A	G	A	0.0904264	0.0498	0.4264	0.4848	9	115975389	0.0463	9	115975389	0.0185253	1.21742e-06	0.00166272	23.8232
ebi-a-GCST90017100	Alcohol-induced chronic pancreatitis	rs789069	A	C	A	C	-0.10413	0.0469	0.172	0.1411	18	1008278	0.0667	18	1008278	0.0234459	6.5001e-06	0.0013769	19.7223
ebi-a-GCST90017100	Alcohol-induced chronic pancreatitis	rs79790072	T	C	T	C	0.226103	0.2635	0.0567	0.0315	15	100747683	0.1327	15	100747683	0.0488017	3.5381e-06	0.00149821	21.4626
ebi-a-GCST90017100	Alcohol-induced chronic pancreatitis	rs8028558	A	G	A	G	0.08346	-0.0423	0.4046	0.3582	15	62055753	0.0481	15	62055753	0.0188504	9.78228e-06	0.00136837	19.5999
ebi-a-GCST90017100	Alcohol-induced chronic pancreatitis	rs9864379	T	C	T	C	-0.160521	-0.1539	0.1133	0.1497	3	14306949	0.0649	3	14306949	0.0292752	4.65876e-08	0.00209717	30.061

## Sheet: Supplementary Table S2
Table S2Instrumental variables (selected SNPs)used in MR analysis of the association between four types of pancreatitis and gut microbiota.
exposure	outcome	SNP	effect_allele.exposure	other_allele.exposure	effect_allele.outcome	other_allele.outcome	beta.exposure	beta.outcome	eaf.exposure	chr	pos	se.outcome
Acute pancreatitis	Gut microbiota abundance (genus Holdemania id.2157)	rs11676566	G	A	G	A	0.1466	-0.00558197	0.2624	2	29801097	0.0173112
Acute pancreatitis	Gut microbiota abundance (genus Holdemania id.2157)	rs12198562	A	G	A	G	0.1341	-0.0181736	0.2992	6	35749936	0.0161975
Acute pancreatitis	Gut microbiota abundance (genus Holdemania id.2157)	rs12285580	A	G	A	G	0.1846	-0.0329198	0.173	11	122638311	0.0199287
Acute pancreatitis	Gut microbiota abundance (genus Holdemania id.2157)	rs12513081	C	A	C	A	0.1673	-0.0225201	0.1759	4	165490671	0.0183334
Acute pancreatitis	Gut microbiota abundance (genus Holdemania id.2157)	rs1987363	A	G	A	G	0.1361	0.0215402	0.2247	20	12274233	0.0178774
Acute pancreatitis	Gut microbiota abundance (genus Holdemania id.2157)	rs222140	G	A	G	A	-0.1341	0.0146561	0.4105	16	15568243	0.015412
Acute pancreatitis	Gut microbiota abundance (genus Holdemania id.2157)	rs56219966	T	C	T	C	-0.1291	0.0146985	0.5755	7	155768778	0.0151706
Acute pancreatitis	Gut microbiota abundance (genus Lachnospiraceae NC2004 group id.11316)	rs11676566	G	A	G	A	0.1466	0.0344967	0.2624	2	29801097	0.0217808
Acute pancreatitis	Gut microbiota abundance (genus Lachnospiraceae NC2004 group id.11316)	rs12198562	A	G	A	G	0.1341	0.00643479	0.2992	6	35749936	0.0193804
Acute pancreatitis	Gut microbiota abundance (genus Lachnospiraceae NC2004 group id.11316)	rs12285580	A	G	A	G	0.1846	0.0171005	0.173	11	122638311	0.0248858
Acute pancreatitis	Gut microbiota abundance (genus Lachnospiraceae NC2004 group id.11316)	rs12513081	C	A	C	A	0.1673	0.0269453	0.1759	4	165490671	0.0218524
Acute pancreatitis	Gut microbiota abundance (genus Lachnospiraceae NC2004 group id.11316)	rs1987363	A	G	A	G	0.1361	0.0181423	0.2247	20	12274233	0.022144
Acute pancreatitis	Gut microbiota abundance (genus Lachnospiraceae NC2004 group id.11316)	rs222140	G	A	G	A	-0.1341	-0.0401642	0.4105	16	15568243	0.0185548
Acute pancreatitis	Gut microbiota abundance (genus Lachnospiraceae NC2004 group id.11316)	rs56219966	T	C	T	C	-0.1291	0.000631821	0.5755	7	155768778	0.0182459
Acute pancreatitis	Gut microbiota abundance (genus Marvinbryantia id.2005)	rs11676566	G	A	G	A	0.1466	0.00442812	0.2624	2	29801097	0.0150319
Acute pancreatitis	Gut microbiota abundance (genus Marvinbryantia id.2005)	rs12198562	A	G	A	G	0.1341	0.0373859	0.2992	6	35749936	0.0140716
Acute pancreatitis	Gut microbiota abundance (genus Marvinbryantia id.2005)	rs12285580	A	G	A	G	0.1846	0.00752493	0.173	11	122638311	0.0172679
Acute pancreatitis	Gut microbiota abundance (genus Marvinbryantia id.2005)	rs12513081	C	A	C	A	0.1673	0.019235	0.1759	4	165490671	0.0161125
Acute pancreatitis	Gut microbiota abundance (genus Marvinbryantia id.2005)	rs1987363	A	G	A	G	0.1361	0.0327227	0.2247	20	12274233	0.0156358
Acute pancreatitis	Gut microbiota abundance (genus Marvinbryantia id.2005)	rs222140	G	A	G	A	-0.1341	-0.00742305	0.4105	16	15568243	0.0133827
Acute pancreatitis	Gut microbiota abundance (genus Marvinbryantia id.2005)	rs56219966	T	C	T	C	-0.1291	0.00555491	0.5755	7	155768778	0.0132742
Acute pancreatitis	Gut microbiota abundance (genus Oscillospira id.2064)	rs11676566	G	A	G	A	0.1466	-0.0168169	0.2624	2	29801097	0.0166023
Acute pancreatitis	Gut microbiota abundance (genus Oscillospira id.2064)	rs12198562	A	G	A	G	0.1341	-0.034666	0.2992	6	35749936	0.015285
Acute pancreatitis	Gut microbiota abundance (genus Oscillospira id.2064)	rs12285580	A	G	A	G	0.1846	-0.00173082	0.173	11	122638311	0.0189184
Acute pancreatitis	Gut microbiota abundance (genus Oscillospira id.2064)	rs12513081	C	A	C	A	0.1673	-0.0026242	0.1759	4	165490671	0.0173305
Acute pancreatitis	Gut microbiota abundance (genus Oscillospira id.2064)	rs1987363	A	G	A	G	0.1361	0.00627224	0.2247	20	12274233	0.0169734
Acute pancreatitis	Gut microbiota abundance (genus Oscillospira id.2064)	rs222140	G	A	G	A	-0.1341	0.0245536	0.4105	16	15568243	0.0146606
Acute pancreatitis	Gut microbiota abundance (genus Oscillospira id.2064)	rs56219966	T	C	T	C	-0.1291	0.00689572	0.5755	7	155768778	0.0143606
Acute pancreatitis	Gut microbiota abundance (phylum Proteobacteria id.2375)	rs11676566	G	A	G	A	0.1466	0.0140714	0.2624	2	29801097	0.0124084
Acute pancreatitis	Gut microbiota abundance (phylum Proteobacteria id.2375)	rs12198562	A	G	A	G	0.1341	-0.00843046	0.2992	6	35749936	0.0114603
Acute pancreatitis	Gut microbiota abundance (phylum Proteobacteria id.2375)	rs12285580	A	G	A	G	0.1846	0.0157884	0.173	11	122638311	0.0142956
Acute pancreatitis	Gut microbiota abundance (phylum Proteobacteria id.2375)	rs12513081	C	A	C	A	0.1673	0.0193586	0.1759	4	165490671	0.0128313
Acute pancreatitis	Gut microbiota abundance (phylum Proteobacteria id.2375)	rs1987363	A	G	A	G	0.1361	0.0348254	0.2247	20	12274233	0.0127255
Acute pancreatitis	Gut microbiota abundance (phylum Proteobacteria id.2375)	rs222140	G	A	G	A	-0.1341	-0.00595959	0.4105	16	15568243	0.0109728
Acute pancreatitis	Gut microbiota abundance (phylum Proteobacteria id.2375)	rs56219966	T	C	T	C	-0.1291	4.41316e-05	0.5755	7	155768778	0.0107349
Chronic pancreatitis	Gut microbiota abundance (family Family XIII id.1957)	rs1333418	T	C	T	C	0.3957	-0.0570227	0.0378	13	81619275	0.0373185
Chronic pancreatitis	Gut microbiota abundance (family Family XIII id.1957)	rs162869	A	G	A	G	0.1707	-0.0102433	0.3499	3	78877109	0.0113868
Chronic pancreatitis	Gut microbiota abundance (family Family XIII id.1957)	rs16904666	C	T	C	T	-0.2025	-0.000281402	0.1968	8	133358883	0.0139807
Chronic pancreatitis	Gut microbiota abundance (family Family XIII id.1957)	rs17400334	C	T	C	T	0.2652	-0.0282316	0.1272	13	91815592	0.018701
Chronic pancreatitis	Gut microbiota abundance (family Family XIII id.1957)	rs251828	T	G	T	G	-0.1633	0.00156674	0.5805	5	3185711	0.0113675
Chronic pancreatitis	Gut microbiota abundance (family Family XIII id.1957)	rs260598	G	A	G	A	0.1939	-0.00281512	0.2525	2	109593309	0.0127929
Chronic pancreatitis	Gut microbiota abundance (family Family XIII id.1957)	rs34708921	C	T	C	T	0.1859	-0.00496196	0.5964	7	142450555	0.0112882
Chronic pancreatitis	Gut microbiota abundance (family Family XIII id.1957)	rs448608	C	T	C	T	0.2392	-0.00176761	0.8738	1	45386041	0.0182913
Chronic pancreatitis	Gut microbiota abundance (family Family XIII id.1957)	rs4749842	A	G	A	G	0.1983	-0.0411688	0.1044	10	9277702	0.0190788
Chronic pancreatitis	Gut microbiota abundance (family Family XIII id.1957)	rs518048	A	G	A	G	0.2209	-0.0272189	0.8887	2	45141165	0.0177061
Chronic pancreatitis	Gut microbiota abundance (family Family XIII id.1957)	rs60052319	C	A	C	A	0.1544	-0.0190672	0.3728	14	97121025	0.0112862
Chronic pancreatitis	Gut microbiota abundance (family Family XIII id.1957)	rs60637739	G	A	G	A	0.1711	0.00150403	0.3161	11	19534624	0.0115948
Chronic pancreatitis	Gut microbiota abundance (family Family XIII id.1957)	rs7043518	G	A	G	A	0.1699	0.00588112	0.4215	9	84164493	0.011046
Chronic pancreatitis	Gut microbiota abundance (family Family XIII id.1957)	rs8049607	C	T	C	T	-0.1557	-0.00474855	0.4811	16	11691753	0.01094
Chronic pancreatitis	Gut microbiota abundance (family Family XIII id.1957)	rs8054698	G	A	G	A	-0.172	0.0167349	0.7296	16	58687743	0.0119968
Chronic pancreatitis	Gut microbiota abundance (genus Coprobacter id.949)	rs1333418	T	C	T	C	0.3957	0.0126752	0.0378	13	81619731	0.0429042
Chronic pancreatitis	Gut microbiota abundance (genus Coprobacter id.949)	rs162869	A	G	A	G	0.1707	-0.0369192	0.3499	3	78877109	0.0178599
Chronic pancreatitis	Gut microbiota abundance (genus Coprobacter id.949)	rs16904666	C	T	C	T	-0.2025	0.00427077	0.1968	8	133358883	0.021919
Chronic pancreatitis	Gut microbiota abundance (genus Coprobacter id.949)	rs17400334	C	T	C	T	0.2652	0.00660076	0.1272	13	91815592	0.0295482
Chronic pancreatitis	Gut microbiota abundance (genus Coprobacter id.949)	rs251828	T	G	T	G	-0.1633	0.0141443	0.5805	5	3185711	0.018098
Chronic pancreatitis	Gut microbiota abundance (genus Coprobacter id.949)	rs260598	G	A	G	A	0.1939	0.00496123	0.2525	2	109593309	0.0199814
Chronic pancreatitis	Gut microbiota abundance (genus Coprobacter id.949)	rs34708921	C	T	C	T	0.1859	-0.0117061	0.5964	7	142450555	0.0179819
Chronic pancreatitis	Gut microbiota abundance (genus Coprobacter id.949)	rs448608	C	T	C	T	0.2392	0.000125374	0.8738	1	45386041	0.028796
Chronic pancreatitis	Gut microbiota abundance (genus Coprobacter id.949)	rs4749842	A	G	A	G	0.1983	-0.0112197	0.1044	10	9277702	0.0301583
Chronic pancreatitis	Gut microbiota abundance (genus Coprobacter id.949)	rs518048	A	G	A	G	0.2209	-0.0327352	0.8887	2	45141165	0.0279034
Chronic pancreatitis	Gut microbiota abundance (genus Coprobacter id.949)	rs60052319	C	A	C	A	0.1544	-0.0172315	0.3728	14	97121025	0.0176757
Chronic pancreatitis	Gut microbiota abundance (genus Coprobacter id.949)	rs60637739	G	A	G	A	0.1711	-0.0251234	0.3161	11	19534624	0.0181874
Chronic pancreatitis	Gut microbiota abundance (genus Coprobacter id.949)	rs7043518	G	A	G	A	0.1699	-0.0239378	0.4215	9	84164493	0.0173273
Chronic pancreatitis	Gut microbiota abundance (genus Coprobacter id.949)	rs8049607	C	T	C	T	-0.1557	-0.00403194	0.4811	16	11691753	0.0171534
Chronic pancreatitis	Gut microbiota abundance (genus Coprobacter id.949)	rs8054698	G	A	G	A	-0.172	0.00395175	0.7296	16	58687743	0.0187596
Chronic pancreatitis	Gut microbiota abundance (genus Eubacterium hallii group id.11338)	rs1333418	T	C	T	C	0.3957	-0.0170393	0.0378	13	81619275	0.0381021
Chronic pancreatitis	Gut microbiota abundance (genus Eubacterium hallii group id.11338)	rs162869	A	G	A	G	0.1707	-0.0122259	0.3499	3	78877109	0.0114542
Chronic pancreatitis	Gut microbiota abundance (genus Eubacterium hallii group id.11338)	rs16904666	C	T	C	T	-0.2025	0.00624531	0.1968	8	133358883	0.0140728
Chronic pancreatitis	Gut microbiota abundance (genus Eubacterium hallii group id.11338)	rs17400334	C	T	C	T	0.2652	0.0112168	0.1272	13	91815592	0.0189398
Chronic pancreatitis	Gut microbiota abundance (genus Eubacterium hallii group id.11338)	rs251828	T	G	T	G	-0.1633	0.0157878	0.5805	5	3185711	0.0113741
Chronic pancreatitis	Gut microbiota abundance (genus Eubacterium hallii group id.11338)	rs260598	G	A	G	A	0.1939	-0.0167816	0.2525	2	109593309	0.012941
Chronic pancreatitis	Gut microbiota abundance (genus Eubacterium hallii group id.11338)	rs34708921	C	T	C	T	0.1859	-0.0148975	0.5964	7	142450555	0.0113013
Chronic pancreatitis	Gut microbiota abundance (genus Eubacterium hallii group id.11338)	rs448608	C	T	C	T	0.2392	-0.00322897	0.8738	1	45386041	0.0185301
Chronic pancreatitis	Gut microbiota abundance (genus Eubacterium hallii group id.11338)	rs4749842	A	G	A	G	0.1983	-0.0359524	0.1044	10	9277702	0.0189981
Chronic pancreatitis	Gut microbiota abundance (genus Eubacterium hallii group id.11338)	rs518048	A	G	A	G	0.2209	-0.000958734	0.8887	2	45141165	0.0181285
Chronic pancreatitis	Gut microbiota abundance (genus Eubacterium hallii group id.11338)	rs60052319	C	A	C	A	0.1544	-0.00567209	0.3728	14	97121025	0.0113796
Chronic pancreatitis	Gut microbiota abundance (genus Eubacterium hallii group id.11338)	rs60637739	G	A	G	A	0.1711	0.0109748	0.3161	11	19534624	0.0116853
Chronic pancreatitis	Gut microbiota abundance (genus Eubacterium hallii group id.11338)	rs7043518	G	A	G	A	0.1699	-0.0208754	0.4215	9	84164493	0.0110936
Chronic pancreatitis	Gut microbiota abundance (genus Eubacterium hallii group id.11338)	rs8049607	C	T	C	T	-0.1557	-0.000719099	0.4811	16	11691753	0.0109989
Chronic pancreatitis	Gut microbiota abundance (genus Eubacterium hallii group id.11338)	rs8054698	G	A	G	A	-0.172	0.0155503	0.7296	16	58687743	0.0120731
Chronic pancreatitis	Gut microbiota abundance (genus Fusicatenibacter id.11305)	rs1333418	T	C	T	C	0.3957	-0.0110556	0.0378	13	81619275	0.0352652
Chronic pancreatitis	Gut microbiota abundance (genus Fusicatenibacter id.11305)	rs162869	A	G	A	G	0.1707	0.0117744	0.3499	3	78877109	0.0111691
Chronic pancreatitis	Gut microbiota abundance (genus Fusicatenibacter id.11305)	rs16904666	C	T	C	T	-0.2025	0.0211367	0.1968	8	133358883	0.0137375
Chronic pancreatitis	Gut microbiota abundance (genus Fusicatenibacter id.11305)	rs17400334	C	T	C	T	0.2652	-0.0282586	0.1272	13	91815592	0.0184551
Chronic pancreatitis	Gut microbiota abundance (genus Fusicatenibacter id.11305)	rs251828	T	G	T	G	-0.1633	0.0159826	0.5805	5	3185711	0.0111187
Chronic pancreatitis	Gut microbiota abundance (genus Fusicatenibacter id.11305)	rs260598	G	A	G	A	0.1939	-0.0292408	0.2525	2	109593309	0.0126189
Chronic pancreatitis	Gut microbiota abundance (genus Fusicatenibacter id.11305)	rs34708921	C	T	C	T	0.1859	-0.0113773	0.5964	7	142450555	0.0110527
Chronic pancreatitis	Gut microbiota abundance (genus Fusicatenibacter id.11305)	rs448608	C	T	C	T	0.2392	0.0161548	0.8738	1	45386041	0.0180385
Chronic pancreatitis	Gut microbiota abundance (genus Fusicatenibacter id.11305)	rs4749842	A	G	A	G	0.1983	-0.0126378	0.1044	10	9277702	0.0185528
Chronic pancreatitis	Gut microbiota abundance (genus Fusicatenibacter id.11305)	rs518048	A	G	A	G	0.2209	-0.0238446	0.8887	2	45141165	0.0176527
Chronic pancreatitis	Gut microbiota abundance (genus Fusicatenibacter id.11305)	rs60052319	C	A	C	A	0.1544	-0.01041	0.3728	14	97121025	0.0111032
Chronic pancreatitis	Gut microbiota abundance (genus Fusicatenibacter id.11305)	rs60637739	G	A	G	A	0.1711	-0.00160936	0.3161	11	19534624	0.011408
Chronic pancreatitis	Gut microbiota abundance (genus Fusicatenibacter id.11305)	rs7043518	G	A	G	A	0.1699	-0.00604543	0.4215	9	84164493	0.010837
Chronic pancreatitis	Gut microbiota abundance (genus Fusicatenibacter id.11305)	rs8049607	C	T	C	T	-0.1557	-0.00847795	0.4811	16	11691753	0.0107376
Chronic pancreatitis	Gut microbiota abundance (genus Fusicatenibacter id.11305)	rs8054698	G	A	G	A	-0.172	0.00662557	0.7296	16	58687743	0.011759
Chronic pancreatitis	Gut microbiota abundance (genus Prevotella9 id.11183)	rs1333418	T	C	T	C	0.3957	0.00525127	0.0378	13	81619275	0.0400756
Chronic pancreatitis	Gut microbiota abundance (genus Prevotella9 id.11183)	rs162869	A	G	A	G	0.1707	-0.00169965	0.3499	3	78877109	0.0145378
Chronic pancreatitis	Gut microbiota abundance (genus Prevotella9 id.11183)	rs16904666	C	T	C	T	-0.2025	-7.56918e-05	0.1968	8	133358883	0.0179263
Chronic pancreatitis	Gut microbiota abundance (genus Prevotella9 id.11183)	rs17400334	C	T	C	T	0.2652	0.0529933	0.1272	13	91815592	0.0249226
Chronic pancreatitis	Gut microbiota abundance (genus Prevotella9 id.11183)	rs251828	T	G	T	G	-0.1633	-0.00700103	0.5805	5	3185711	0.0146231
Chronic pancreatitis	Gut microbiota abundance (genus Prevotella9 id.11183)	rs260598	G	A	G	A	0.1939	0.0268816	0.2525	2	109593309	0.0168027
Chronic pancreatitis	Gut microbiota abundance (genus Prevotella9 id.11183)	rs34708921	C	T	C	T	0.1859	-5.15843e-05	0.5964	7	142450555	0.0146172
Chronic pancreatitis	Gut microbiota abundance (genus Prevotella9 id.11183)	rs448608	C	T	C	T	0.2392	0.00289071	0.8738	1	45386041	0.0243592
Chronic pancreatitis	Gut microbiota abundance (genus Prevotella9 id.11183)	rs4749842	A	G	A	G	0.1983	0.0477589	0.1044	10	9277702	0.0241209
Chronic pancreatitis	Gut microbiota abundance (genus Prevotella9 id.11183)	rs518048	A	G	A	G	0.2209	0.0466746	0.8887	2	45141165	0.0242058
Chronic pancreatitis	Gut microbiota abundance (genus Prevotella9 id.11183)	rs60052319	C	A	C	A	0.1544	-0.00258049	0.3728	14	97121025	0.0145634
Chronic pancreatitis	Gut microbiota abundance (genus Prevotella9 id.11183)	rs60637739	G	A	G	A	0.1711	0.00394589	0.3161	11	19534624	0.0149026
Chronic pancreatitis	Gut microbiota abundance (genus Prevotella9 id.11183)	rs7043518	G	A	G	A	0.1699	0.0118596	0.4215	9	84164493	0.0141022
Chronic pancreatitis	Gut microbiota abundance (genus Prevotella9 id.11183)	rs8049607	C	T	C	T	-0.1557	-0.0127969	0.4811	16	11691753	0.0139652
Chronic pancreatitis	Gut microbiota abundance (genus Prevotella9 id.11183)	rs8054698	G	A	G	A	-0.172	-0.0174655	0.7296	16	58687743	0.0152907
Chronic pancreatitis	Gut microbiota abundance (genus Slackia id.825)	rs1333418	T	C	T	C	0.3957	-0.0659391	0.0378	13	81619731	0.0449137
Chronic pancreatitis	Gut microbiota abundance (genus Slackia id.825)	rs162869	A	G	A	G	0.1707	-0.0169546	0.3499	3	78877109	0.0188612
Chronic pancreatitis	Gut microbiota abundance (genus Slackia id.825)	rs16904666	C	T	C	T	-0.2025	0.00905009	0.1968	8	133358883	0.0232202
Chronic pancreatitis	Gut microbiota abundance (genus Slackia id.825)	rs17400334	C	T	C	T	0.2652	-0.0287246	0.1272	13	91815592	0.0302883
Chronic pancreatitis	Gut microbiota abundance (genus Slackia id.825)	rs251828	T	G	T	G	-0.1633	0.0226278	0.5805	5	3185711	0.0186423
Chronic pancreatitis	Gut microbiota abundance (genus Slackia id.825)	rs260598	G	A	G	A	0.1939	-0.0287975	0.2525	2	109593309	0.0209421
Chronic pancreatitis	Gut microbiota abundance (genus Slackia id.825)	rs34708921	C	T	C	T	0.1859	0.00612851	0.5964	7	142450555	0.0184482
Chronic pancreatitis	Gut microbiota abundance (genus Slackia id.825)	rs448608	C	T	C	T	0.2392	-0.03103	0.8738	1	45386041	0.0295068
Chronic pancreatitis	Gut microbiota abundance (genus Slackia id.825)	rs4749842	A	G	A	G	0.1983	-0.033788	0.1044	10	9277702	0.0317778
Chronic pancreatitis	Gut microbiota abundance (genus Slackia id.825)	rs518048	A	G	A	G	0.2209	-0.0163624	0.8887	2	45141165	0.0286196
Chronic pancreatitis	Gut microbiota abundance (genus Slackia id.825)	rs60052319	C	A	C	A	0.1544	0.00165515	0.3728	14	97121025	0.0186597
Chronic pancreatitis	Gut microbiota abundance (genus Slackia id.825)	rs60637739	G	A	G	A	0.1711	0.00485608	0.3161	11	19534624	0.0191958
Chronic pancreatitis	Gut microbiota abundance (genus Slackia id.825)	rs7043518	G	A	G	A	0.1699	-0.0104381	0.4215	9	84164493	0.018328
Chronic pancreatitis	Gut microbiota abundance (genus Slackia id.825)	rs8049607	C	T	C	T	-0.1557	0.00504699	0.4811	16	11691753	0.0181471
Chronic pancreatitis	Gut microbiota abundance (genus Slackia id.825)	rs8054698	G	A	G	A	-0.172	-0.0217683	0.7296	16	58687743	0.0198908
Chronic pancreatitis	Gut microbiota abundance (phylum Firmicutes id.1672)	rs1333418	T	C	T	C	0.3957	-0.0404566	0.0378	13	81619275	0.0339597
Chronic pancreatitis	Gut microbiota abundance (phylum Firmicutes id.1672)	rs162869	A	G	A	G	0.1707	-0.000801691	0.3499	3	78877109	0.0108766
Chronic pancreatitis	Gut microbiota abundance (phylum Firmicutes id.1672)	rs16904666	C	T	C	T	-0.2025	0.0203694	0.1968	8	133358883	0.0133852
Chronic pancreatitis	Gut microbiota abundance (phylum Firmicutes id.1672)	rs17400334	C	T	C	T	0.2652	-0.02477	0.1272	13	91815592	0.0180251
Chronic pancreatitis	Gut microbiota abundance (phylum Firmicutes id.1672)	rs251828	T	G	T	G	-0.1633	0.0137709	0.5805	5	3185711	0.0108383
Chronic pancreatitis	Gut microbiota abundance (phylum Firmicutes id.1672)	rs260598	G	A	G	A	0.1939	-0.0239021	0.2525	2	109593309	0.0123034
Chronic pancreatitis	Gut microbiota abundance (phylum Firmicutes id.1672)	rs34708921	C	T	C	T	0.1859	-0.00339278	0.5964	7	142450555	0.0107729
Chronic pancreatitis	Gut microbiota abundance (phylum Firmicutes id.1672)	rs448608	C	T	C	T	0.2392	0.0106601	0.8738	1	45386041	0.0176273
Chronic pancreatitis	Gut microbiota abundance (phylum Firmicutes id.1672)	rs4749842	A	G	A	G	0.1983	-0.0239299	0.1044	10	9277702	0.0180283
Chronic pancreatitis	Gut microbiota abundance (phylum Firmicutes id.1672)	rs518048	A	G	A	G	0.2209	-0.0063089	0.8887	2	45141165	0.0173074
Chronic pancreatitis	Gut microbiota abundance (phylum Firmicutes id.1672)	rs60052319	C	A	C	A	0.1544	-0.0128936	0.3728	14	97121025	0.0108187
Chronic pancreatitis	Gut microbiota abundance (phylum Firmicutes id.1672)	rs60637739	G	A	G	A	0.1711	0.00343828	0.3161	11	19534624	0.0111147
Chronic pancreatitis	Gut microbiota abundance (phylum Firmicutes id.1672)	rs7043518	G	A	G	A	0.1699	-0.00347668	0.4215	9	84164493	0.0105531
Chronic pancreatitis	Gut microbiota abundance (phylum Firmicutes id.1672)	rs71605708	C	T	C	T	1.0218	0.0423931	0.0239	5	168771123	0.0490234
Chronic pancreatitis	Gut microbiota abundance (phylum Firmicutes id.1672)	rs8049607	C	T	C	T	-0.1557	-0.00380012	0.4811	16	11691753	0.0104557
Chronic pancreatitis	Gut microbiota abundance (phylum Firmicutes id.1672)	rs8054698	G	A	G	A	-0.172	0.000807177	0.7296	16	58687743	0.0114439
Acohol-induced acute pancreatitis	Gut microbiota abundance (class Clostridia id.1859)	rs1163344	C	A	C	A	0.44	-0.0181451	0.175	3	108895618	0.0134842
Acohol-induced acute pancreatitis	Gut microbiota abundance (class Clostridia id.1859)	rs11864719	T	G	T	G	0.3209	-0.0161529	0.4861	16	75255129	0.0104893
Acohol-induced acute pancreatitis	Gut microbiota abundance (class Clostridia id.1859)	rs135695	A	G	A	G	-0.3694	0.00327738	0.2744	22	47102722	0.0122372
Acohol-induced acute pancreatitis	Gut microbiota abundance (class Clostridia id.1859)	rs2069080	C	T	C	T	0.3126	0.00154053	0.3867	4	83322591	0.0106632
Acohol-induced acute pancreatitis	Gut microbiota abundance (class Clostridia id.1859)	rs35283009	A	C	A	C	0.7775	-0.00916875	0.0656	18	46556822	0.0209955
Acohol-induced acute pancreatitis	Gut microbiota abundance (class Clostridia id.1859)	rs9918203	A	C	A	C	-0.3075	0.0181791	0.4811	5	164104847	0.0104663
Acohol-induced acute pancreatitis	Gut microbiota abundance (class Coriobacteriia id.809)	rs1163344	C	A	C	A	0.44	-0.0283992	0.175	3	108895618	0.0136943
Acohol-induced acute pancreatitis	Gut microbiota abundance (class Coriobacteriia id.809)	rs11864719	T	G	T	G	0.3209	-0.00245929	0.4861	16	75255129	0.0106831
Acohol-induced acute pancreatitis	Gut microbiota abundance (class Coriobacteriia id.809)	rs135695	A	G	A	G	-0.3694	0.00446126	0.2744	22	47102722	0.012475
Acohol-induced acute pancreatitis	Gut microbiota abundance (class Coriobacteriia id.809)	rs2069080	C	T	C	T	0.3126	0.00299865	0.3867	4	83322591	0.0108352
Acohol-induced acute pancreatitis	Gut microbiota abundance (class Coriobacteriia id.809)	rs35283009	A	C	A	C	0.7775	-0.0112933	0.0656	18	46556822	0.0213826
Acohol-induced acute pancreatitis	Gut microbiota abundance (class Coriobacteriia id.809)	rs9918203	A	C	A	C	-0.3075	0.0207685	0.4811	5	164104847	0.0106553
Acohol-induced acute pancreatitis	Gut microbiota abundance (class Mollicutes id.3920)	rs1163344	C	A	C	A	0.44	0.0026189	0.175	3	108895618	0.0171057
Acohol-induced acute pancreatitis	Gut microbiota abundance (class Mollicutes id.3920)	rs11864719	T	G	T	G	0.3209	-0.0226083	0.4861	16	75255129	0.0132821
Acohol-induced acute pancreatitis	Gut microbiota abundance (class Mollicutes id.3920)	rs135695	A	G	A	G	-0.3694	-0.00566544	0.2744	22	47102722	0.0154746
Acohol-induced acute pancreatitis	Gut microbiota abundance (class Mollicutes id.3920)	rs2069080	C	T	C	T	0.3126	-0.0149883	0.3867	4	83322591	0.0135012
Acohol-induced acute pancreatitis	Gut microbiota abundance (class Mollicutes id.3920)	rs35283009	A	C	A	C	0.7775	-0.0378197	0.0656	18	46556822	0.0266149
Acohol-induced acute pancreatitis	Gut microbiota abundance (class Mollicutes id.3920)	rs9918203	A	C	A	C	-0.3075	0.019987	0.4811	5	164104847	0.013269
Acohol-induced acute pancreatitis	Gut microbiota abundance (family Coriobacteriaceae id.811)	rs1163344	C	A	C	A	0.44	-0.0283992	0.175	3	108895618	0.0136943
Acohol-induced acute pancreatitis	Gut microbiota abundance (family Coriobacteriaceae id.811)	rs11864719	T	G	T	G	0.3209	-0.00245929	0.4861	16	75255129	0.0106831
Acohol-induced acute pancreatitis	Gut microbiota abundance (family Coriobacteriaceae id.811)	rs135695	A	G	A	G	-0.3694	0.00446126	0.2744	22	47102722	0.012475
Acohol-induced acute pancreatitis	Gut microbiota abundance (family Coriobacteriaceae id.811)	rs2069080	C	T	C	T	0.3126	0.00299865	0.3867	4	83322591	0.0108352
Acohol-induced acute pancreatitis	Gut microbiota abundance (family Coriobacteriaceae id.811)	rs35283009	A	C	A	C	0.7775	-0.0112933	0.0656	18	46556822	0.0213826
Acohol-induced acute pancreatitis	Gut microbiota abundance (family Coriobacteriaceae id.811)	rs9918203	A	C	A	C	-0.3075	0.0207685	0.4811	5	164104847	0.0106553
Acohol-induced acute pancreatitis	Gut microbiota abundance (family Rhodospirillaceae id.2717)	rs1163344	C	A	C	A	0.44	-0.0109232	0.175	3	108895618	0.0197664
Acohol-induced acute pancreatitis	Gut microbiota abundance (family Rhodospirillaceae id.2717)	rs11864719	T	G	T	G	0.3209	-0.0188067	0.4861	16	75255129	0.0153567
Acohol-induced acute pancreatitis	Gut microbiota abundance (family Rhodospirillaceae id.2717)	rs135695	A	G	A	G	-0.3694	0.0428829	0.2744	22	47102722	0.0179295
Acohol-induced acute pancreatitis	Gut microbiota abundance (family Rhodospirillaceae id.2717)	rs2069080	C	T	C	T	0.3126	-0.00969818	0.3867	4	83322591	0.0156724
Acohol-induced acute pancreatitis	Gut microbiota abundance (family Rhodospirillaceae id.2717)	rs35283009	A	C	A	C	0.7775	-0.00638737	0.0656	18	46556822	0.0300238
Acohol-induced acute pancreatitis	Gut microbiota abundance (family Rhodospirillaceae id.2717)	rs9918203	A	C	A	C	-0.3075	-9.66943e-05	0.4811	5	164104847	0.0153418
Acohol-induced acute pancreatitis	Gut microbiota abundance (genus Eubacterium xylanophilum group id.14375)	rs1163344	C	A	C	A	0.44	-0.0393441	0.175	3	108895618	0.0157686
Acohol-induced acute pancreatitis	Gut microbiota abundance (genus Eubacterium xylanophilum group id.14375)	rs11864719	T	G	T	G	0.3209	-0.0162615	0.4861	16	75255129	0.0122894
Acohol-induced acute pancreatitis	Gut microbiota abundance (genus Eubacterium xylanophilum group id.14375)	rs135695	A	G	A	G	-0.3694	0.00591143	0.2744	22	47102722	0.0143318
Acohol-induced acute pancreatitis	Gut microbiota abundance (genus Eubacterium xylanophilum group id.14375)	rs2069080	C	T	C	T	0.3126	-0.00164555	0.3867	4	83322591	0.0124908
Acohol-induced acute pancreatitis	Gut microbiota abundance (genus Eubacterium xylanophilum group id.14375)	rs35283009	A	C	A	C	0.7775	-0.0125874	0.0656	18	46556822	0.0244476
Acohol-induced acute pancreatitis	Gut microbiota abundance (genus Eubacterium xylanophilum group id.14375)	rs9918203	A	C	A	C	-0.3075	0.0188791	0.4811	5	164104847	0.0122735
Acohol-induced acute pancreatitis	Gut microbiota abundance (genus Oscillibacter id.2063)	rs1163344	C	A	C	A	0.44	0.00830474	0.175	3	108895618	0.0193183
Acohol-induced acute pancreatitis	Gut microbiota abundance (genus Oscillibacter id.2063)	rs11864719	T	G	T	G	0.3209	0.00499005	0.4861	16	75255129	0.0150086
Acohol-induced acute pancreatitis	Gut microbiota abundance (genus Oscillibacter id.2063)	rs135695	A	G	A	G	-0.3694	-0.0121074	0.2744	22	47102722	0.0174115
Acohol-induced acute pancreatitis	Gut microbiota abundance (genus Oscillibacter id.2063)	rs2069080	C	T	C	T	0.3126	0.0316939	0.3867	4	83322591	0.0152213
Acohol-induced acute pancreatitis	Gut microbiota abundance (genus Oscillibacter id.2063)	rs35283009	A	C	A	C	0.7775	0.0279277	0.0656	18	46556822	0.0305935
Acohol-induced acute pancreatitis	Gut microbiota abundance (genus Oscillibacter id.2063)	rs9918203	A	C	A	C	-0.3075	-0.0225039	0.4811	5	164104847	0.014988
Acohol-induced acute pancreatitis	Gut microbiota abundance (genus Ruminiclostridium6 id.11356)	rs1163344	C	A	C	A	0.44	-0.0105403	0.175	3	108895618	0.015753
Acohol-induced acute pancreatitis	Gut microbiota abundance (genus Ruminiclostridium6 id.11356)	rs11864719	T	G	T	G	0.3209	-0.0219711	0.4861	16	75255129	0.012262
Acohol-induced acute pancreatitis	Gut microbiota abundance (genus Ruminiclostridium6 id.11356)	rs135695	A	G	A	G	-0.3694	0.00491834	0.2744	22	47102722	0.0143082
Acohol-induced acute pancreatitis	Gut microbiota abundance (genus Ruminiclostridium6 id.11356)	rs2069080	C	T	C	T	0.3126	9.20508e-05	0.3867	4	83322591	0.0124703
Acohol-induced acute pancreatitis	Gut microbiota abundance (genus Ruminiclostridium6 id.11356)	rs35283009	A	C	A	C	0.7775	-0.041909	0.0656	18	46556822	0.0243922
Acohol-induced acute pancreatitis	Gut microbiota abundance (genus Ruminiclostridium6 id.11356)	rs9918203	A	C	A	C	-0.3075	0.00373461	0.4811	5	164104847	0.0122479
Acohol-induced acute pancreatitis	Gut microbiota abundance (genus Ruminococcaceae UCG014 id.11371)	rs1163344	C	A	C	A	0.44	-0.00779399	0.175	3	108895618	0.0151927
Acohol-induced acute pancreatitis	Gut microbiota abundance (genus Ruminococcaceae UCG014 id.11371)	rs11864719	T	G	T	G	0.3209	-0.0218945	0.4861	16	75255129	0.0118226
Acohol-induced acute pancreatitis	Gut microbiota abundance (genus Ruminococcaceae UCG014 id.11371)	rs135695	A	G	A	G	-0.3694	0.0222626	0.2744	22	47102722	0.0137788
Acohol-induced acute pancreatitis	Gut microbiota abundance (genus Ruminococcaceae UCG014 id.11371)	rs2069080	C	T	C	T	0.3126	-0.00725955	0.3867	4	83322591	0.0120165
Acohol-induced acute pancreatitis	Gut microbiota abundance (genus Ruminococcaceae UCG014 id.11371)	rs35283009	A	C	A	C	0.7775	-0.0473035	0.0656	18	46556822	0.0237025
Acohol-induced acute pancreatitis	Gut microbiota abundance (genus Ruminococcaceae UCG014 id.11371)	rs9918203	A	C	A	C	-0.3075	0.0162069	0.4811	5	164104847	0.0118016
Acohol-induced acute pancreatitis	Gut microbiota abundance (order Clostridiales id.1863)	rs1163344	C	A	C	A	0.44	-0.0181575	0.175	3	108895618	0.0134842
Acohol-induced acute pancreatitis	Gut microbiota abundance (order Clostridiales id.1863)	rs11864719	T	G	T	G	0.3209	-0.0161577	0.4861	16	75255129	0.0104893
Acohol-induced acute pancreatitis	Gut microbiota abundance (order Clostridiales id.1863)	rs135695	A	G	A	G	-0.3694	0.00332512	0.2744	22	47102722	0.0122372
Acohol-induced acute pancreatitis	Gut microbiota abundance (order Clostridiales id.1863)	rs2069080	C	T	C	T	0.3126	0.0018983	0.3867	4	83322591	0.0106633
Acohol-induced acute pancreatitis	Gut microbiota abundance (order Clostridiales id.1863)	rs35283009	A	C	A	C	0.7775	-0.00912958	0.0656	18	46556822	0.0209955
Acohol-induced acute pancreatitis	Gut microbiota abundance (order Clostridiales id.1863)	rs9918203	A	C	A	C	-0.3075	0.0185423	0.4811	5	164104847	0.0104662
Acohol-induced acute pancreatitis	Gut microbiota abundance (order Coriobacteriales id.810)	rs1163344	C	A	C	A	0.44	-0.0283992	0.175	3	108895618	0.0136943
Acohol-induced acute pancreatitis	Gut microbiota abundance (order Coriobacteriales id.810)	rs11864719	T	G	T	G	0.3209	-0.00245929	0.4861	16	75255129	0.0106831
Acohol-induced acute pancreatitis	Gut microbiota abundance (order Coriobacteriales id.810)	rs135695	A	G	A	G	-0.3694	0.00446126	0.2744	22	47102722	0.012475
Acohol-induced acute pancreatitis	Gut microbiota abundance (order Coriobacteriales id.810)	rs2069080	C	T	C	T	0.3126	0.00299865	0.3867	4	83322591	0.0108352
Acohol-induced acute pancreatitis	Gut microbiota abundance (order Coriobacteriales id.810)	rs35283009	A	C	A	C	0.7775	-0.0112933	0.0656	18	46556822	0.0213826
Acohol-induced acute pancreatitis	Gut microbiota abundance (order Coriobacteriales id.810)	rs9918203	A	C	A	C	-0.3075	0.0207685	0.4811	5	164104847	0.0106553
Acohol-induced acute pancreatitis	Gut microbiota abundance (order Mollicutes RF9 id.11579)	rs1163344	C	A	C	A	0.44	-0.00833844	0.175	3	108895618	0.0179437
Acohol-induced acute pancreatitis	Gut microbiota abundance (order Mollicutes RF9 id.11579)	rs11864719	T	G	T	G	0.3209	-0.0236248	0.4861	16	75255129	0.0139232
Acohol-induced acute pancreatitis	Gut microbiota abundance (order Mollicutes RF9 id.11579)	rs135695	A	G	A	G	-0.3694	-0.00378142	0.2744	22	47102722	0.0162178
Acohol-induced acute pancreatitis	Gut microbiota abundance (order Mollicutes RF9 id.11579)	rs2069080	C	T	C	T	0.3126	-0.0115276	0.3867	4	83322591	0.0141537
Acohol-induced acute pancreatitis	Gut microbiota abundance (order Mollicutes RF9 id.11579)	rs35283009	A	C	A	C	0.7775	-0.0422849	0.0656	18	46556822	0.0279983
Acohol-induced acute pancreatitis	Gut microbiota abundance (order Mollicutes RF9 id.11579)	rs9918203	A	C	A	C	-0.3075	0.0164838	0.4811	5	164104847	0.0139181
Acohol-induced acute pancreatitis	Gut microbiota abundance (phylum Firmicutes id.1672)	rs1163344	C	A	C	A	0.44	-0.0236847	0.175	3	108895618	0.0134846
Acohol-induced acute pancreatitis	Gut microbiota abundance (phylum Firmicutes id.1672)	rs11864719	T	G	T	G	0.3209	-0.00851501	0.4861	16	75255129	0.0104898
Acohol-induced acute pancreatitis	Gut microbiota abundance (phylum Firmicutes id.1672)	rs135695	A	G	A	G	-0.3694	0.0056585	0.2744	22	47102722	0.0122384
Acohol-induced acute pancreatitis	Gut microbiota abundance (phylum Firmicutes id.1672)	rs2069080	C	T	C	T	0.3126	0.00366082	0.3867	4	83322591	0.0106629
Acohol-induced acute pancreatitis	Gut microbiota abundance (phylum Firmicutes id.1672)	rs35283009	A	C	A	C	0.7775	-0.0172251	0.0656	18	46556822	0.0209975
Acohol-induced acute pancreatitis	Gut microbiota abundance (phylum Firmicutes id.1672)	rs9918203	A	C	A	C	-0.3075	0.0180245	0.4811	5	164104847	0.010466
Acohol-induced acute pancreatitis	Gut microbiota abundance (phylum Tenericutes id.3919)	rs1163344	C	A	C	A	0.44	0.0026189	0.175	3	108895618	0.0171057
Acohol-induced acute pancreatitis	Gut microbiota abundance (phylum Tenericutes id.3919)	rs11864719	T	G	T	G	0.3209	-0.0226083	0.4861	16	75255129	0.0132821
Acohol-induced acute pancreatitis	Gut microbiota abundance (phylum Tenericutes id.3919)	rs135695	A	G	A	G	-0.3694	-0.00566544	0.2744	22	47102722	0.0154746
Acohol-induced acute pancreatitis	Gut microbiota abundance (phylum Tenericutes id.3919)	rs2069080	C	T	C	T	0.3126	-0.0149883	0.3867	4	83322591	0.0135012
Acohol-induced acute pancreatitis	Gut microbiota abundance (phylum Tenericutes id.3919)	rs35283009	A	C	A	C	0.7775	-0.0378197	0.0656	18	46556822	0.0266149
Acohol-induced acute pancreatitis	Gut microbiota abundance (phylum Tenericutes id.3919)	rs9918203	A	C	A	C	-0.3075	0.019987	0.4811	5	164104847	0.013269
Alcohol-induced chronic pancreatitis	Gut microbiota abundance (class Negativicutes id.2164)	rs10024195	T	C	T	C	-0.2125	0.0164242	0.4026	4	94729848	0.0107634
Alcohol-induced chronic pancreatitis	Gut microbiota abundance (class Negativicutes id.2164)	rs10496465	G	A	G	A	0.3171	0.00111213	0.1501	2	115258063	0.0149445
Alcohol-induced chronic pancreatitis	Gut microbiota abundance (class Negativicutes id.2164)	rs11016131	A	G	A	G	0.5352	-0.0123338	0.0954	10	130015596	0.0212344
Alcohol-induced chronic pancreatitis	Gut microbiota abundance (class Negativicutes id.2164)	rs112651958	A	G	A	G	0.4146	-0.03176	0.0696	20	44847093	0.0221005
Alcohol-induced chronic pancreatitis	Gut microbiota abundance (class Negativicutes id.2164)	rs12152727	G	T	G	T	0.2261	-0.00845618	0.3996	5	38282557	0.0110057
Alcohol-induced chronic pancreatitis	Gut microbiota abundance (class Negativicutes id.2164)	rs12694444	A	G	A	G	0.2158	-0.000824286	0.5159	2	219858744	0.0107218
Alcohol-induced chronic pancreatitis	Gut microbiota abundance (class Negativicutes id.2164)	rs6539869	A	G	A	G	0.2192	-0.0114884	0.4811	12	85243280	0.0107183
Alcohol-induced chronic pancreatitis	Gut microbiota abundance (class Negativicutes id.2164)	rs6801424	C	T	C	T	0.2607	-0.0168504	0.2773	3	4703373	0.0121392
Alcohol-induced chronic pancreatitis	Gut microbiota abundance (class Negativicutes id.2164)	rs72920543	T	C	T	C	0.5824	0.010567	0.0696	2	174996947	0.0213327
Alcohol-induced chronic pancreatitis	Gut microbiota abundance (class Negativicutes id.2164)	rs923602	T	C	T	C	0.2432	-0.00690898	0.2386	9	117022609	0.0129871
Alcohol-induced chronic pancreatitis	Gut microbiota abundance (genus Butyrivibrio id.1993)	rs10024195	T	C	T	C	-0.2125	0.0308082	0.4026	4	94729848	0.0244101
Alcohol-induced chronic pancreatitis	Gut microbiota abundance (genus Butyrivibrio id.1993)	rs10496465	G	A	G	A	0.3171	-0.0322436	0.1501	2	115258063	0.0334674
Alcohol-induced chronic pancreatitis	Gut microbiota abundance (genus Butyrivibrio id.1993)	rs11016131	A	G	A	G	0.5352	-0.0609232	0.0954	10	130015596	0.0481408
Alcohol-induced chronic pancreatitis	Gut microbiota abundance (genus Butyrivibrio id.1993)	rs112651958	A	G	A	G	0.4146	0.021006	0.0696	20	44847093	0.0495881
Alcohol-induced chronic pancreatitis	Gut microbiota abundance (genus Butyrivibrio id.1993)	rs12152727	G	T	G	T	0.2261	-0.0780854	0.3996	5	38282557	0.0249636
Alcohol-induced chronic pancreatitis	Gut microbiota abundance (genus Butyrivibrio id.1993)	rs12694444	A	G	A	G	0.2158	0.00912228	0.5159	2	219858744	0.0248221
Alcohol-induced chronic pancreatitis	Gut microbiota abundance (genus Butyrivibrio id.1993)	rs6539869	A	G	A	G	0.2192	-0.0258207	0.4811	12	85243280	0.0240112
Alcohol-induced chronic pancreatitis	Gut microbiota abundance (genus Butyrivibrio id.1993)	rs6801424	C	T	C	T	0.2607	-0.0287029	0.2773	3	4703373	0.0277504
Alcohol-induced chronic pancreatitis	Gut microbiota abundance (genus Butyrivibrio id.1993)	rs923602	T	C	T	C	0.2432	-0.0345202	0.2386	9	117022609	0.0290897
Alcohol-induced chronic pancreatitis	Gut microbiota abundance (genus Ruminiclostridium5 id.11355)	rs10024195	T	C	T	C	-0.2125	0.0132501	0.4026	4	94729848	0.0109878
Alcohol-induced chronic pancreatitis	Gut microbiota abundance (genus Ruminiclostridium5 id.11355)	rs10496465	G	A	G	A	0.3171	-0.00354475	0.1501	2	115258063	0.0151912
Alcohol-induced chronic pancreatitis	Gut microbiota abundance (genus Ruminiclostridium5 id.11355)	rs11016131	A	G	A	G	0.5352	-0.00598239	0.0954	10	130015596	0.0216177
Alcohol-induced chronic pancreatitis	Gut microbiota abundance (genus Ruminiclostridium5 id.11355)	rs112651958	A	G	A	G	0.4146	-0.0365098	0.0696	20	44847093	0.0222481
Alcohol-induced chronic pancreatitis	Gut microbiota abundance (genus Ruminiclostridium5 id.11355)	rs12152727	G	T	G	T	0.2261	-0.0255117	0.3996	5	38282557	0.0112496
Alcohol-induced chronic pancreatitis	Gut microbiota abundance (genus Ruminiclostridium5 id.11355)	rs12694444	A	G	A	G	0.2158	-0.0077388	0.5159	2	219858744	0.0109286
Alcohol-induced chronic pancreatitis	Gut microbiota abundance (genus Ruminiclostridium5 id.11355)	rs6539869	A	G	A	G	0.2192	-0.00819588	0.4811	12	85243280	0.0109431
Alcohol-induced chronic pancreatitis	Gut microbiota abundance (genus Ruminiclostridium5 id.11355)	rs6801424	C	T	C	T	0.2607	-0.0137788	0.2773	3	4703373	0.0123698
Alcohol-induced chronic pancreatitis	Gut microbiota abundance (genus Ruminiclostridium5 id.11355)	rs72920543	T	C	T	C	0.5824	-0.0038507	0.0696	2	174996947	0.0214591
Alcohol-induced chronic pancreatitis	Gut microbiota abundance (genus Ruminiclostridium5 id.11355)	rs923602	T	C	T	C	0.2432	-0.00817917	0.2386	9	117022609	0.013239
Alcohol-induced chronic pancreatitis	Gut microbiota abundance (order Selenomonadales id.2165)	rs10024195	T	C	T	C	-0.2125	0.0164242	0.4026	4	94729848	0.0107634
Alcohol-induced chronic pancreatitis	Gut microbiota abundance (order Selenomonadales id.2165)	rs10496465	G	A	G	A	0.3171	0.00111213	0.1501	2	115258063	0.0149445
Alcohol-induced chronic pancreatitis	Gut microbiota abundance (order Selenomonadales id.2165)	rs11016131	A	G	A	G	0.5352	-0.0123338	0.0954	10	130015596	0.0212344
Alcohol-induced chronic pancreatitis	Gut microbiota abundance (order Selenomonadales id.2165)	rs112651958	A	G	A	G	0.4146	-0.03176	0.0696	20	44847093	0.0221005
Alcohol-induced chronic pancreatitis	Gut microbiota abundance (order Selenomonadales id.2165)	rs12152727	G	T	G	T	0.2261	-0.00845618	0.3996	5	38282557	0.0110057
Alcohol-induced chronic pancreatitis	Gut microbiota abundance (order Selenomonadales id.2165)	rs12694444	A	G	A	G	0.2158	-0.000824286	0.5159	2	219858744	0.0107218
Alcohol-induced chronic pancreatitis	Gut microbiota abundance (order Selenomonadales id.2165)	rs6539869	A	G	A	G	0.2192	-0.0114884	0.4811	12	85243280	0.0107183
Alcohol-induced chronic pancreatitis	Gut microbiota abundance (order Selenomonadales id.2165)	rs6801424	C	T	C	T	0.2607	-0.0168504	0.2773	3	4703373	0.0121392
Alcohol-induced chronic pancreatitis	Gut microbiota abundance (order Selenomonadales id.2165)	rs72920543	T	C	T	C	0.5824	0.010567	0.0696	2	174996947	0.0213327
Alcohol-induced chronic pancreatitis	Gut microbiota abundance (order Selenomonadales id.2165)	rs923602	T	C	T	C	0.2432	-0.00690898	0.2386	9	117022609	0.0129871
